# Supplementary material for: Advances in Image-Based Diagnosis of Diabetic Foot Ulcers Using Deep Learning and Machine Learning: A Systematic Review
Source: Biomedicines. 2025 Nov 28;13(12):2928. doi: 10.3390/biomedicines13122928 (PMC12730623; doi:10.3390/biomedicines13122928)
Supplement: Supplementary file 1 [file biomedicines-13-02928-s001.zip]

Archive with 4 entries (4 files):
- S1_DFU_Systematic_review__Supplementary_file_.pdf
- S2- S5_Quality Assessement of studies(modified) (version 1).xlsb (1).xlsx
- S6_PRISMA_2020_Checklist.pdf
- S7_INPLASY Protocol 4173-1.pdf
