# Supplementary material for: Advances in Image-Based Diagnosis of Diabetic Foot Ulcers Using Deep Learning and Machine Learning: A Systematic Review
Source: Biomedicines. 2025 Nov 28;13(12):2928. doi: 10.3390/biomedicines13122928 (PMC12730623; doi:10.3390/biomedicines13122928)
Supplement: Supplementary file 1 [file biomedicines-13-02928-s001.zip › S2- S5_Quality Assessement of studies(modified) (version 1).xlsb (1).xlsx]

## Sheet: Included & excluded studies
Supplementary 2: Sheet "Included & excluded studies". All full-text screened studies (included and excluded)
A) Included studies in the analysis
No.	Author/Year	Study citation	Included/excluded	DOI / Link
1	Wang L. et al.[2019]	Wang L, Pedersen PC, Agu E, Strong DM, Tulu B. Area determination of diabetic foot ulcer images using a cascaded two-stage SVM-based classification. IEEE Transactions on Biomedical Engineering. 2016;64(9):2098–2109.	Included	10.1109/TBME.2016.2632522
2	Goyal M. et.al. [2017] Conference article	Goyal M, Yap MH, Reeves ND, Rajbhandari S, Spragg J. Fully convolutional networks for diabetic foot ulcer segmentation. In: 2017 IEEE International Conference on Systems, Man, and Cybernetics (SMC); 2017. p. 618–623.	Included	10.1109/SMC.2017.8122675
3	Goyal M. et.al. [2018a]	Goyal M, Reeves ND, Davison AK, Rajbhandari S, Spragg J, Yap MH. Dfunet: Convolutional neural networks for diabetic foot ulcer classification. IEEE Transactions on Emerging Topics in Computational Intelligence. 2018;4(5):728–739.	Included	10.1109/TETCI.2018.2866254
4	Goyal M. et.al. [2018b]	Goyal M, Reeves ND, Rajbhandari S, Yap MH. Robust methods for real-time diabetic foot ulcer detection and localization on mobile devices. IEEE journal of biomedical and health informatics. 2018;23(4):1730–1741.	Included	10.1109/JBHI.2018.2868656
5	Goyal M. et.al. [2020]	Goyal M, Reeves ND, Rajbhandari S, Ahmad N, Wang C, Yap MH. Recognition of ischaemia and infection in diabetic foot ulcers: Dataset and techniques. Computers in Biology and Medicine. 2020;117:103616.	Included	https://doi.org/10.1016/j.compbiomed.2020.103616
6	Cassidy B. et al. [2022] Conference article	Cassidy B, Reeves ND, Pappachan JM, Ahmad N, Haycocks S, Gillespie D, et al. A cloud-based deep learning framework for remote detection of diabetic foot ulcers. IEEE Pervasive Computing. 2022.	Included	10.1109/MPRV.2021.3135686
7	Thotad PN et. al. [2023]	Thotad PN, Bharamagoudar GR, Anami BS. Diabetic foot ulcer detection using deep learning approaches. Sensors International. 2023;4:100210.	Included	https://doi.org/10.1016/j.sintl.2022.100210
8	Nag U. et. al. [2021] Conference article	Nag U, Upadhayay M, Gupta T. Detecting Diabetic Foot Complications using Infrared Thermography and Machine Learning. In: International Conference on Graphics and Signal Processing; 2021. p. 41–46.	Included	https://doi.org/10.1145/3474906.3474919
9	Dremin V et. al. [2021]	Dremin V, Marcinkevics Z, Zherebtsov E, Popov A, Grabovskis A, Kronberga H, et al. Skin complications of diabetes mellitus revealed by polarized hyperspectral imaging and machine learning. IEEE Transactions on Medical Imaging. 2021;40(4):1207–1216.	Included	10.1109/TMI.2021.3049591
10	Cui C et al. [2019] Conference article	Cui C, Thurnhofer-Hemsi K, Soroushmehr R, Mishra A, Gryak J, Dom ́ınguez E, et al. Diabetic wound segmentation using convolutional neural networks. In: Annual International Conference of the IEEE Engineering in Medicine and Biology Society (EMBC); 2019. p. 1002–1005.	Included	10.1109/EMBC.2019.8856665
11	Gamage H et. al.[2019]	Gamage H, Wijesinghe W, Perera I. Instance-based segmentation for boundary detection of neuropathic ulcers through Mask-RCNN. In: International Conference on Artificial Neural Networks. Springer; 2019. p. 511–522.	Included	https://link.springer.com/chapter/10.1007/978-3-030-30493-5_49
12	Wang C et al. [2020]	Wang C, Anisuzzaman D, Williamson V, Dhar MK, Rostami B, Niezgoda J, et al. Fully automatic wound segmentation with deep convolutional neural networks. Scientific Reports. 2020;10(1):1–9.	Included	https://doi.org/10.1038/s41598-020-78799-w
13	Rania N et al. [2020] Conference article	Rania N, Douzi H, Yves L, Sylvie T. Semantic segmentation of diabetic foot ulcer images: dealing with small dataset in DL approaches. In: International Conference on Image and Signal Processing. Springer; 2020. p. 162–169.	Included	https://doi.org/10.1007/978-3-030-51935-3_17
14	Mun ̃oz P et al. [2020]	Mun ̃oz P, Rodr ́ıguez R, Montalvo N. Automatic segmentation of diabetic foot ulcer from mask region-based convolutional neural networks. Journal of Biomedical Research and Clinical Investigation. 2020;1(1.1006).	Included	https://www.medicalpressopenaccess.com/upload/1602500439_1006.pdf
15	Mahbod A et al. [2022] Conference article	Mahbod, Amirreza, et al. "Automatic foot ulcer segmentation using an ensemble of convolutional neural networks." 2022 26th International Conference on Pattern Recognition (ICPR). IEEE, 2022.	Included	10.1109/ICPR56361.2022.9956253
16	Galdran A et al. [2021a]	Galdran A, Carneiro G, Ballester MAG. Double encoder-decoder networks for gastrointestinal polyp segmentation. In: International Conference on Pattern Recognition. Springer; 2021. p. 293–307.	Included	https://doi.org/10.1007/978-3-030-68763-2_22
17	Chang CW et al. [2022]	Chang CW, Christian M, Chang DH, Lai F, Liu TJ, Chen YS, et al. Deep learning approach based on superpixel segmentation assisted labeling for automatic pressure ulcer diagnosis. PloS one. 2022;17(2):e0264139.	Included	https://doi.org/10.1371/journal.pone.0264139
18	Chitra T et al. [2022]	Chitra T, Sundar C, GOPALAKRISHNAN S. Investigation and classification of chronic wound tissue images using random forest algorithm (RF). International Journal of Nonlinear Analysis and Applications. 2022;13(1):643–651.	Included	10.22075/ijnaa.2021.24438.2744
19	Huang HN et al.[2022]	Huang HN, Zhang T, Yang CT, Sheen YJ, Chen HM, Chen CJ, et al. Image segmentation using transfer learning and Fast R-CNN for diabetic foot wound treatments. Frontiers in Public Health. 2022;10.	Included	https://doi.org/10.3389/fpubh.2022.969846
20	Lan T et al. [2023]	Lan T, Li Z, Chen J. FusionSegNet: Fusing global foot features and local wound features to diagnose diabetic foot. Computers in Biology and Medicine. 2023;152:106456.	Included	https://doi.org/10.1016/j.compbiomed.2022.106456
21	Jishnu P et al. [2023]	Jishnu P, BK SK, Jayaraman S. Automatic foot ulcer segmentation using conditional generative adversarial network (AFSegGAN): A wound management system. PLOS Digital Health. 2023;2(11):e0000344.	Included	https://doi.org/10.1371/journal.pdig.0000344
22	Bouallal D et al. [2020] Conference article	Bouallal D, Bougrine A, Douzi H, Harba R, Canals R, Vilcahuaman L, et al. Segmentation of plantar foot thermal images: Application to diabetic foot diagnosis. In: International Conference on Systems, Signals and Image Processing (IWSSIP). IEEE; 2020. p. 116–121.	Included	10.1109/IWSSIP48289.2020.9145167
23	Bouallal D et al. [2022]	Bouallal D, Douzi H, Harba R. Diabetic foot thermal image segmentation using Double Encoder-ResUnet (DE-ResUnet). Journal of Medical Engineering & Technology. 2022; p. 1–15.	Included	https://doi.org/10.1080/03091902.2022.2077997
24	Bougrine A et al. [2022]	Bougrine A, Harba R, Canals R, Ledee R, Jabloun M, Villeneuve A. Segmentation of Plantar Foot Thermal Images Using Prior Information. Sensors. 2022;22(10):3835.	Included	https://doi.org/10.3390/s22103835
25	Alshayeji MH et al. [2023]	Alshayeji MH, Sindhu SC, et al. Early detection of diabetic foot ulcers from thermal images using the bag of features technique. Biomedical Signal Processing and Control. 2023;79:104143.	Included	https://doi.org/10.1016/j.bspc.2022.104143
26	Botros FS et al. [2016] Conference article	Botros FS, Taher MF, ElSayed NM, Fahmy AS. Prediction of diabetic foot ulceration using spatial and temporal dynamic plantar pressure. In: Cairo international biomedical engineering conference (CIBEC); 2016. p. 43–47.	Included	10.1109/CIBEC.2016.7836116
27	Gamage C et al. [2019] Conference article	Gamage C, Wijesinghe I, Perera I. Automatic scoring of diabetic foot ulcers through deep CNN based feature extraction with low rank matrix factorization. In: International Conference on Bioinformatics and Bioengineering (BIBE); 2019. p. 352–356.	Included	10.1109/BIBE.2019.00069
28	Kasbekar PU et al. [2017]	Kasbekar PU, Goel P, Jadhav SP. A decision tree analysis of diabetic foot amputation risk in Indian patients. Frontiers in Endocrinology. 2017;8:25.	Included	https://doi.org/10.3389/fendo.2017.00025
29	Liu Q et al. [2020] Conference article	Liu Q, Zhao J. The Classification of Diabetic Foot Based on Faster. In: International Conference on Computer Vision, Image and Deep Learning (CVIDL). IEEE; 2020. p. 585–591.	Included	10.1109/CVIDL51233.2020.00-22
30	Amin J et al.[2020]	Amin J, Sharif M, Anjum MA, Khan HU, Malik MSA, Kadry S. An integrated design for classification and localization of diabetic foot ulcer based on CNN and YOLOv2-DFU models. IEEE Access. 2020;8:228586–228597.	Included	10.1109/ACCESS.2020.3045732
31	Cassidy B et al.[2021]	Cassidy B, Reeves ND, Pappachan JM, Gillespie D, O’Shea C, Rajbhandari S, et al. The DFUC 2020 dataset: Analysis towards diabetic foot ulcer detection. touchREVIEWS in Endocrinology. 2021;17(1):5.	Included	10.17925/EE.2021.17.1.5
32	Alzubaidi L et al. [2020]	Alzubaidi L, Fadhel MA, Oleiwi SR, Al-Shamma O, Zhang J. DFU QUTNet: diabetic foot ulcer classification using novel deep convolutional neural network. Multimedia Tools and Applications. 2020;79(21):15655–15677.	Included	https://doi.org/10.1007/s11042-019-07820-w
33	da Costa Oliveira AL et al.[2020] Conference article	da Costa Oliveira AL, de Carvalho AB, Dantas DO. Faster R-CNN Approach for Diabetic Foot Ulcer Detection. In: International Joint Conference on Computer Vision, Imaging and Computer Graphics Theory and Applications (VISIGRAPP); 2021. p. 677–684.	Included
34	Galdran A et al. [2021b]	Galdran A, Carneiro G, Ballester MAG. Convolutional nets versus vision transformers for diabetic foot ulcer classification. In: Diabetic Foot Ulcers Grand Challenge. Springer; 2021. p. 21–29.	Included	https://doi.org/10.1007/978-3-030-94907-5_2
35	Xu Y et al.[2021]	Xu Y, Han K, Zhou Y, Wu J, Xie X, Xiang W. Classification of Diabetic Foot Ulcers Using Class Knowledge Banks. Frontiers in Bioengineering and Biotechnology. 2021;9.	Included	https://doi.org/10.3389/fbioe.2021.811028
36	Das et al.[2022]	Das SK, Roy P, Mishra AK. DFU SPNet: A stacked parallel convolution layers based CNN to improve Diabetic Foot Ulcer classification. ICT Express. 2022;8(2):271–275.	Included	https://doi.org/10.1016/j.icte.2021.08.022
37	Yap MH et al.[2021a] Conference article	Yap MH, Cassidy B, Pappachan JM, O’Shea C, Gillespie D, Reeves ND. Analysis towards classification of infection and ischaemia of diabetic foot ulcers. In: International Conference on Biomedical and Health Informatics (BHI); 2021. p. 1–4.	Included	10.1109/BHI50953.2021.9508563
38	Bloch L et al.[2021]	Bloch L, Bru ̈ngel R, Friedrich CM. Boosting EfficientNets Ensemble Performance via Pseudo-Labels and Synthetic Images by pix2pixHD for Infection and Ischaemia Classification in Diabetic Foot Ulcers. In: Diabetic Foot Ulcers Grand Challenge. Springer; 2021. p. 30–49.	Included	https://doi.org/10.1007/978-3-030-94907-5_3
39	Niri R et al.[2021] Conference article	Niri R, Douzi H, Lucas Y, Treuillet S. A superpixel-wise fully convolutional neural network approach for diabetic foot ulcer tissue classification. In: International Conference on Pattern Recognition. Springer; 2021. p. 308–320	Included	https://doi.org/10.1007/978-3-030-68763-2_23
40	Al-Garaawi N et al. [2022a]	Al-Garaawi N, Ebsim R, Alharan AF, Yap MH. Diabetic foot ulcer classification using mapped binary patterns and convolutional neural networks. Computers in Biology and Medicine. 2022;140:105055.	Included	https://doi.org/10.1016/j.compbiomed.2021.105055
41	Al-Garaawi N et al. [2022b]	Al-Garaawi N, Harbi Z, Morris T. Fusion of Hand-crafted and Deep Features for Automatic Diabetic Foot Ulcer Classification. TEM Journal. 2022;11:1055–1064.	Included	10.18421/TEM113-10, August 2022
42	Hu ̈sers J et al. [2022]	Hu ̈sers J, Hafer G, Heggemann J, Wiemeyer S, Przysucha M, Dissemond J, et al. Automatic Classification of Diabetic Foot Ulcer Images: A Transfer-Learning Approach to Detect Wound Maceration. In: Informatics and Technology in Clinical Care and Public Health. IOS Press; 2022. p. 301–304.	Included	10.3233/SHTI210919
43	Santos E et al. [2022]. Conference article	Santos E, Santos F, Dallyson J, Aires K, Tavares JMR, Veras R. Diabetic Foot Ulcers Classification using a fine-tuned CNNs Ensemble. In: International Symposium on Computer-Based Medical Systems (CBMS). IEEE; 2022. p. 282–287.	Included	10.1109/CBMS55023.2022.00056
44	Yogapriya J et al. [2022]	Yogapriya J, Chandran V, Sumithra M, Elakkiya B, Shamila Ebenezer A, Suresh Gnana Dhas C. Automated Detection of Infection in Diabetic Foot Ulcer Images Using Convolutional Neural Network. Journal of Healthcare Engineering. 2022;2022.	Included	https://doi.org/10.1155/2022/2349848
45	Das SK et al. [2022a]	Das SK, Roy P, Mishra AK. Recognition of ischaemia and infection in diabetic foot ulcer: a deep convolutional neural network based approach. International Journal of Imaging Systems and Technology. 2022;32(1):192–208.	Included	https://doi.org/10.1002/ima.22598
46	Das SK et al. [2022b]	Das SK, Roy P, Mishra AK. Fusion of handcrafted and deep convolutional neural network features for effective identification of diabetic foot ulcer. Concurrency and Computation: Practice and Experience. 2022;34(5):e6690.	Included	https://doi.org/10.1002/cpe.6689
47	Reyes-Lu ́evano J et al. [2023]	Reyes-Lu ́evano J, Guerrero-Viramontes J, Romo-Andrade JR, Funes-Gallanzi M. DFU VIRNet: A novel Visible-InfraRed CNN to improve diabetic foot ulcer classification and early detection of ulcer risk zones. Biomedical Signal Processing and Control. 2023;86:105341.	Included	https://doi.org/10.1016/j.bspc.2023.105341
48	Nagaraju S et al. [2023]	Nagaraju S, Kumar KV, Rani BP, Lydia EL, Ishak MK, Filali I, et al. Automated Diabetic Foot Ulcer Detection and Classification Using Deep Learning. IEEE Access. 2023;11:127578–127588.	Included	10.1109/ACCESS.2023.3332292
49	Biswas S et al.[2023]	Biswas S, Mostafiz R, Paul BK, Uddin KMM, Rahman MM, Shariful F. DFU MultiNet: A deep neural network approach for detecting diabetic foot ulcers through multi-scale feature fusion using the DFU dataset. Intelligence-Based Medicine. 2023;8:100128.	Included	https://doi.org/10.1016/j.ibmed.2023.100128
50	Toofanee MSA et al. [2023]	Toofanee MSA, Dowlut S, Hamroun M, Tamine K, Petit V, Duong AK, et al. Dfu-siam a novel diabetic foot ulcer classification with deep learning. IEEE Access. 2023.	Included	10.1109/ACCESS.2023.3312531
51	Das SK et al. [2024]	Das SK, Namasudra S, Sangaiah AK. HCNNet: hybrid convolution neural network for automatic identification of ischaemia in diabetic foot ulcer wounds. Multimedia Systems. 2024;30(1):36.	Included	https://doi.org/10.1007/s00530-023-01241-4
52	Fadhel MA et al.[2024]	Fadhel MA, Alzubaidi L, Gu Y, Santamar ́ıa J, Duan Y. Real-time diabetic foot ulcer classification based on deep learning & parallel hardware computational tools. Multimedia Tools and Applications. 2024; p. 1–26.	Included	https://doi.org/10.1007/s11042-024-18304-x
53	Adam M et al.[2018]	Adam M, Ng EY, Oh SL, Heng ML, Hagiwara Y, Tan JH, et al. Automated characterization of diabetic foot using nonlinear features extracted from thermograms. Infrared Physics & Technology. 2018;89:325–337.	Included	https://doi.org/10.1016/j.infrared.2018.01.022
54	Vardasca R et al. [2018] Conference article	Vardasca R, Vaz L, Magalhaes C, Seixas A, Mendes J. Towards the diabetic foot ulcers classification with infrared thermal images. In: Quantitative Infrared Thermography Conference, Berlin, Germany; 2018.	Included	10.21611/qirt.2018.008
55	Vardasca R et al. [2019] Conference article	Vardasca R, ASIS F. Diabetic foot monitoring using dynamic thermography and AI classifiers. QIRT Asia, Tokyo, Japan. 2019; p. 1–5.	Included	10.21611/qirt.2019.027
56	Selle J et al. [2021] Conference article	Selle J, Prakash KV, Sai GA, Vinod B, Chellappan K. Classification of foot thermograms using texture features and support vector machine. In: International Conference on Electronics and Sustainable Communication Systems (ICESC). IEEE; 2021. p. 1445–1449.	Included	10.1109/ICESC51422.2021.9532777
57	Padierna LC et al. [2020]	Padierna LC, Amador-Medina LF, Murillo-Ortiz BO, Villasen ̃or-Mora C. Classification method of peripheral arterial disease in patients with type 2 diabetes mellitus by infrared thermography and 711 machine learning. Infrared Physics & Technology. 2020;111:103531.	Included	https://doi.org/10.1016/j.infrared.2020.103531
58	Cruz-Vega I et al. [2020]	Cruz-Vega I, Hernandez-Contreras D, Peregrina-Barreto H, Rangel-Magdaleno JdJ, Ramirez-Cortes JM. Deep learning classification for diabetic foot thermograms. Sensors. 2020;20(6):1762.	Included	https://doi.org/10.3390/s20061762
59	Khandakar A et al. [2021]	Khandakar A, Chowdhury ME, Reaz MBI, Ali SHM, Hasan MA, Kiranyaz S, et al. A machine learning model for early detection of diabetic foot using thermogram images. Computers in Biology and Medicine. 2021;137:104838.	Included	https://doi.org/10.1016/j.compbiomed.2021.104838
60	Khandakar A et al. [2022a]	Khandakar A, Chowdhury ME, Reaz MBI, Ali SHM, Abbas TO, Alam T, et al. Thermal Change Index-Based Diabetic Foot Thermogram Image Classification Using Machine Learning Techniques. Sensors. 2022;22(5):1793.	Included	https://doi.org/10.3390/s22051793
61	Khandakar A et al. [2022b]	Khandakar A, Chowdhury ME, Reaz MBI, Ali SHM, Kiranyaz S, Rahman T, et al. A Novel Machine Learning Approach for Severity Classification of Diabetic Foot Complications Using Thermogram Images. Sensors. 2022;22(11):4249.	Included	https://doi.org/10.3390/s22114249
62	Filipe V et al. [2022]	Filipe V, Teixeira P, Teixeira A. Automatic Classification of Foot Thermograms Using Machine Learning Techniques. Algorithms. 2022;15(7):236.	Included	https://doi.org/10.3390/a15070236
63	Munadi K et al.[2022]	Munadi K, Saddami K, Oktiana M, Roslidar R, Muchtar K, Melinda M, et al. A Deep Learning Method for Early Detection of Diabetic Foot Using Decision Fusion and Thermal Images. Applied Sciences. 2022;12(15):7524.	Included	https://doi.org/10.3390/app12157524
64	Anaya-Isaza A et al. [2022]	Anaya-Isaza A, Zequera-Diaz M. Fourier transform-based data augmentation in deep learning for diabetic foot thermograph classification. Biocybernetics and Biomedical Engineering. 2022;42(2):437–452.	Included	https://doi.org/10.1016/j.bbe.2022.03.001
65	Khosa I et L.[2023]	Khosa I, Raza A, Anjum M, Ahmad W, Shahab S. Automatic Diabetic Foot Ulcer Recognition Using Multi-Level Thermographic Image Data. Diagnostics. 2023;13(16):2637.	Included	https://doi.org/10.3390/diagnostics13162637
66	Wannous H et al. [2010]	Wannous H, Lucas Y, Treuillet S. Enhanced assessment of the wound-healing process by accurate multiview tissue classification. IEEE Transactions on Medical Imaging. 2010;30(2):315–326.	Included	10.1109/TMI.2010.2077739
67	Mukherjee R et al. [2014]	Mukherjee R, Manohar DD, Das DK, Achar A, Mitra A, Chakraborty C. Automated tissue classification framework for reproducible chronic wound assessment. BioMed Research International. 2014;2014.	Included	https://doi.org/10.1155/2014/851581
68	Babu K et al. [2018]	Babu K, Sabut S, Nithya D. Efficient detection and classification of diabetic foot ulcer tissue using PSO technique. international journal of engineering & technology. 2018;7(3.12):1006–1010.	Included	10.14419/IJET.V7I3.12.17622
69	Godeiro V et al. [2018]	Godeiro V, Neto JS, Carvalho B, Santana B, Ferraz J, Gama R. Chronic wound tissue classification using convolutional networks and color space reduction. In: International Workshop on Machine Learning for Signal Processing (MLSP); 2018. p. 1–6.	Included	10.1109/MLSP.2018.8517026
70	Wijesinghe I et al. [2019] Conference paper	Wijesinghe I, Gamage C, Perera I, Chitraranjan C. A smart telemedicine system with deep learning to manage diabetic retinopathy and foot ulcers. In: Moratuwa Engineering Research Conference (MERCon); 2019. p. 686–691.	Included	10.1109/MERCon.2019.8818682
71	Maldonado H et al. [2020]	Maldonado H, Bayareh R, Torres I, Vera A, Guti ́errez J, Leija L. Automatic detection of risk zones in diabetic foot soles by processing thermographic images taken in an uncontrolled environment. Infrared Physics & Technology. 2020;105:103187	Included	https://doi.org/10.1016/j.infrared.2020.103187
72	Jain A. et al. [2022a]	Jain A. DETECTION AND CLASSIFICATION OF DIABETIC FOOT THERMOGRAMS USING DEEP LEARNING. Delhi Technological University; 2022.	Included	10.1109/CONIT55038.2022.9848339
73	Jain A. et al. [2022b] cofererence paper	Jain A, Sreedevi I. An Enhanced Methodology for Diabetic Foot Thermogram Classification using Deep Learning. In: International Conference on Machine Learning, Big Data, Cloud and Parallel Computing (COM-IT-CON). vol. 1. IEEE; 2022. p. 1–6.	Included	10.1109/COM-IT-CON54601.2022.9850496
74	Ohura N et al. [2019]	Ohura N, Mitsuno R, Sakisaka M, Terabe Y, Morishige Y, Uchiyama A, et al. Convolutional neural networks for wound detection: the role of artificial intelligence in wound care. Journal of Wound Care. 2019;28(Sup10):S13–S24.	Included	https://doi.org/10.12968/jowc.2019.28.Sup10.S13
75	Hüsers J et al. [2022]	Hüsers J, Hafer G, Heggemann J, Wiemeyer S, Przysucha M, Dissemond J, Moelleken M, Erfurt-Berge C, Hübner U. Automatic classification of diabetic foot ulcer images–A transfer-learning approach to detect wound maceration. InInformatics and Technology in Clinical Care and Public Health 2022 (pp. 301-304). IOS Press.	Included	10.3233/SHTI210919
76	Balasenthilkumaran NV et al.[2022]	Balasenthilkumaran NV, Ram S B, Gorti S, Rajagopal S, Soangra R. Design and comparison of machine learning-based computer-aided diagnostic techniques to aid diagnosis of diabetes and detection of ulcer-prone regions in the feet using thermograms. Research on Biomedical Engineering. 2022 Sep;38(3):781-95	Included	https://doi.org/10.1007/s42600-022-00217-z
	NEW
77	Eldin et al. [2025]	Eldin, A. S., Ahmoud, A. S., Hamza, H. M., & Ardah, H. (2025). Enhancing Early Detection of Diabetic Foot Ulcers Using Deep Neural Networks. Diagnostics, 15(16), 1996.	Included	https://doi.org/10.3390/diagnostics15161996	Detection
78	Rathore et al.[2025]	Rathore, P. S., Kumar, A., Nandal, A., Dhaka, A., & Sharma, A. K. (2025). A feature explainability-based deep learning technique for diabetic foot ulcer identification. Scientific Reports, 15(1), 6758.	Included	https://doi.org/10.1038/s41598-025-90780-z	Detection
79	Debnath et al. [2025]	Debnath, S., Khurana, A., Senbagavalli, M., Naik, S., Chandra Patni, J., Mishra, P. K., & Kishore, J. (2025). Sustainable AI for diabetic foot ulcer detection: a deep learning approach for early diagnosis. Discover Applied Sciences, 7(9), 1012.	Included	https://doi.org/10.1007/s42452-025-07601-1	Detection
80	Zhou et al.[2025]	Zhou G-X, Tao Y-K, Hou J-Z, Zhu H-J, Xiao L, Zhao N, Wang X-W, Du B-L and Zhang D (2025) Construction and validation of a deep learning-based diagnostic model for segmentation and classification of diabetic foot. Front. Endocrinol. 16:1543192.	Included	https://doi.org/10.3389/fendo.2025.1543192	huper
81	Almufadi et al.[2025]	Almufadi, N. F., Alhasson, H. F., & Alharbi, S. S. (2025). E-DFu-Net: An efficient deep convolutional neural network models for diabetic foot ulcer classification. Biomolecules and Biomedicine, 25(2), 445.	Included	https://doi.org/10.17305/bb.2024.11117	classification
82	Mahmud et al. [2025]	Mahmud, M. I., Reza, M. S., Akash, M. O. A., Elias, F., & Ahmed, N. (2025). DFU_DIALNet: Towards reliable and trustworthy diabetic foot ulcer detection with synergistic confluence of Grad-CAM and LIME. Plos one, 20(9), e0330669.	Included	https://doi.org/10.1371/journal.pone.0330669	Detection
83	Pradhana et al. [2025]	Pradhana, W. M. A. A., Pradipta, G. A., & Huizen, R. R. (2025). Combination of CNN and SMOTE-IPF for Early Detection of Diabetes Patients in Thermogram Images. Jurnal Nasional Pendidikan Teknik Informatika: JANAPATI, 14(2).	Included	https://doi.org/10.23887/janapati.v14i2.83145	classification
84	Jiao et al. [2025]	Jiao, C., Zhao, X., Li, L. et al. UFOS-Net leverages small-scale feature fusion for diabetic foot ulcer segmentation. Sci Rep 15, 29317 (2025).	Included	https://doi.org/10.1038/s41598-025-12442-4	Segmentation
85	Ajay et al. [2025]	Ajay, A., Bisht, A. S., & Karthik, R. (2025). Dense-ShuffleGCANet: An Attention-Driven Deep Learning Approach for Diabetic Foot Ulcer Classification Using Refined Spatio-Dimensional Features. IEEE ACCESS, 13, 5507-5521.	Included	https://doi.org/10.1109/ACCESS.2024.3524549	classification
86	Karthik et al. [2025]	Karthik, R., Ajay, A., Jhalani, A., Ballari, K., & K, S. (2025). An explainable deep learning model for diabetic foot ulcer classification using swin transformer and efficient multi-scale attention-driven network. Scientific Reports, 15(1), 4057.	Included	https://doi.org/10.1038/s41598-025-87519-1	classification
87	Ullah et al. [2025]	Ullah, S., Javed, A., Aljasem, M., & Saudagar, A. K. J. (2025). Eff-ReLU-Net: a deep learning framework for multiclass wound classification. BMC Medical Imaging, 25(1), 257.	Included	https://doi.org/10.1186/s12880-025-01785-z	classification
88	Reis et al. [2025]	Reis, S. S., Pinto-Coelho, L., Sousa, M. C., Neto, M., Silva, M., & Sequeira, M. (2025). Evaluating Skin Tone Fairness in Convolutional Neural Networks for the Classification of Diabetic Foot Ulcers. Applied Sciences, 15(15), 8321.	Included	https://doi.org/10.3390/app15158321	classification
89	Girmaw et al. [2025]	Girmaw, D. W., & Taye, G. B. (2025). MobileNetV2 model for detecting and grading diabetic foot ulcer. Discover Applied Sciences, 7(4), 1-19.	Included	https://doi.org/10.1007/s42452-025-06745-4	Detection
90	Maurya et al. [2025]	Maurya, L., Mirza, S. MCTFWC: a multiscale CNN-transformer fusion-based model for wound image classification. SIViP 19, 574 (2025).	Included	https://doi.org/10.1007/s11760-025-04072-0	classification
91	Fitriah et al. [2025]	Fitriah, N., & Sriani, S. (2025). Classification of Foot Wound Severity in Type 2 Diabetes Mellitus Patients Using MobileNetV2-Based Convolutional Neural Network. Journal of Applied Informatics and Computing, 9(5), 2163-2170.	Included	https://doi.org/10.30871/jaic.v9i5.11015	classification
92	Niri et al. [2025]	Niri, R., Zahia, S., Stefanelli, A. et al. Wound Segmentation with U-Net Using a Dual Attention Mechanism and Transfer Learning. J Digit Imaging. Inform. med. (2025).	Included	https://doi.org/10.1007/s10278-025-01386-w	Segmentation
93	Sarmun et al. [2024]	Sarmun, R., Chowdhury, M.E.H., Murugappan, M. et al. Diabetic Foot Ulcer Detection: Combining Deep Learning Models for Improved Localization. Cogn Comput 16, 1413–1431 (2024).	Included	https://doi.org/10.1007/s12559-024-10267-3	Detection
94	Sendilraj et al [2024]	Sendilraj, V., Pilcher, W., Choi, D., Bhasin, A., Bhadada, A., Bhadadaa, S. K., & Bhasin, M. (2024). DFUCare: Deep learning platform for diabetic foot ulcer detection, analysis, and monitoring. Frontiers in Endocrinology, 15, 1386613.	Included	https://doi.org/10.3389/fendo.2024.1386613	Detection
95	Biswas et al. [2024]	Biswas, S., Mostafiz, R., Uddin, M. S., & Paul, B. K. (2024). XAI-FusionNet: Diabetic foot ulcer detection based on multi-scale feature fusion with explainable artificial intelligence. Heliyon, 10(10).	Included	https://doi.org/10.1016/j.heliyon.2024.e31228	Detection
96	Bansal et al. [2024]	Bansal, N., & Vidyarthi, A. (2024, August). Multivariate Feature-based Analysis of the Diabetic Foot Ulcers Using Machine Learning Classifiers. In Proceedings of the 2024 Sixteenth International Conference on Contemporary Computing (pp. 527-534).	Included	https://doi.org/10.1145/3675888.3676108	classification
97	Karthik et al. [2024]	Karthik, R., Ajay, A., & Bisht, A. S. (2024). Dense-ShuffleGCANet: An Attention-Driven Deep Learning Approach for Diabetic Foot Ulcer Classification Using Refined Spatio-Dimensional Features. IEEE Access.	Included	https://doi.org/10.1109/ACCESS.2024.3524549	classification
98	El-Kady et al. [2024]	El-Kady, A. M., Abbassy, M. M., Ali, H. H., & Ali, M. F. (2024). Advancing diabetic foot ulcer detection based on resnet and gan integration. Journal of Theoretical and Applied Information Technology, 102(6), 2258-2268.	Included	https://www.jatit.org/volumes/Vol102No6/2Vol102No6.pdf	Detection
99	Azeem et al. [2024]	Azeem, M., Zaman, M., Akhunzada, A., Kehkashan, T., Ashraf, I., & Rehman, A. (2024, December). Optimizing Diabetic Foot Ulcer Detection: Leveraging SSD and YOLO Architectures. In 2024 IEEE 21st International Conference on Smart Communities: Improving Quality of Life using AI, Robotics and IoT (HONET) (pp. 195-200). IEEE.	Included	https://doi.org/10.1109/HONET63146.2024.10822990	Detection
100	Verma et al.[2024]	Verma, G. (2024). Leveraging smart image processing techniques for early detection of foot ulcers using a deep learning network. Polish Journal of Radiology, 89, e368.	Included	https://doi.org/10.5114/pjr/189412	Detection
101	Busaranuvong et al. [2024]	Busaranuvong, P., Agu, E., Kumar, D., Gautam, S., Fard, R. S., Tulu, B., & Strong, D. (2024). Guided Conditional Diffusion Classifier (ConDiff) for Enhanced Prediction of Infection in Diabetic Foot Ulcers. IEEE Open Journal of Engineering in Medicine and Biology.	Included	https://doi.org/10.1109/OJEMB.2024.3453060	Detection
102	Patel et al. [2024]	Patel, Y., Shah, T., Dhar, M. K., Zhang, T., Niezgoda, J., Gopalakrishnan, S., & Yu, Z. (2024). Integrated image and location analysis for wound classification: a deep learning approach. Scientific Reports, 14(1), 7043.	Included	https://doi.org/10.1038/s41598-024-56626-w	classification
No.	Author/Year	Study citation		DOI / Link/way to access	Reason(s) of exclusion	Details
1	Massari et al [2012]	Massari, Hakim El, et al. "Diabetes prediction using Machine Learning algorithms and ontology." arXiv preprint arXiv:1205.5921 (2012)	Excluded	https://doi.org/10.48550/arXiv.1205.5920	Preprinted article	arXiv preprint
2	Basiri et al.[2019a]	Basiri, Reza, et al. "UlcerGPT: A Multimodal Approach Leveraging Large Language and Vision Models for Diabetic Foot Ulcer Image Transcription." arXiv preprint arXiv:2410.01989 (2024).	Excluded	https://arxiv.org/abs/2410.01989	Preprinted article	arXiv preprint
3	Dhar et al.[2024]	Dhar, Mrinal Kanti, et al. "Wound Tissue Segmentation in Diabetic Foot Ulcer Images Using Deep Learning: A Pilot Study." arXiv preprint arXiv:2406.16012 (2024).	Excluded	https://arxiv.org/abs/2406.16012	Preprinted article	arXiv preprint
4	Busaranuvong et al [2024]	Busaranuvong, Palawat, et al. "Guided Conditional Diffusion Classifier (ConDiff) for Enhanced Prediction of Infection in Diabetic Foot Ulcers." arXiv preprint arXiv:2405.00858 (2024).	Excluded	https://arxiv.org/abs/2405.00858	Preprinted article	arXiv preprint
5	Havrilla et al [2023]	Havrilla, Alex, et al. "DFU: scale-robust diffusion model for zero-shot super-resolution image generation." arXiv preprint arXiv:2401.06144 (2023).	Excluded	https://arxiv.org/abs/2401.06144	Preprinted article	arXiv preprint
6	Hasan et al.[2023]	Hasan, Md Mahamudul, Moi Hoon Yap, and Md Kamrul Hasan. "Venn Diagram Multi-label Class Interpretation of Diabetic Foot Ulcer with Color and Sharpness Enhancement." arXiv preprint arXiv:2305.01044 (2023)	Excluded	https://arxiv.org/abs/2305.01044	Preprinted article	arXiv preprint
7	Kendrick et al.[2022]	Kendrick, Connah, et al. "Translating clinical delineation of diabetic foot ulcers into machine interpretable segmentation." arXiv preprint arXiv:2204.11618 (2022)	Excluded	https://arxiv.org/abs/2204.11618	Preprinted article	arXiv preprint
8	Goyal M. et.al. [2020] Conference article	Goyal, Manu, and Saeed Hassanpour. "A refined deep learning architecture for diabetic foot ulcers detection." arXiv preprint arXiv:2007.07922 (2020).	Excluded	https://arxiv.org/abs/2007.07922	Preprinted article	arXiv preprint
9	Dzigan et al [2014]	Dzigan, Yifat, and Shay Zucker. "Finding hot-jupiters by Gaia photometry using the directed follow-up strategy." arXiv preprint arXiv:1411.0822 (2014)	Excluded	https://arxiv.org/abs/1411.0822	Preprinted article	arXiv preprint
10	Han A. et al. [2020]	Han A, Zhang Y, Li A, Li C, Zhao F, Dong Q, et al. Efficient refinements on YOLOv3 for real-time detection and assessment of diabetic foot Wagner grades. arXiv preprint arXiv:200602322. 2020;.	Excluded	https://www.researchgate.net/profile/Qiujie-Dong/publication/341899286_Efficient_refinements_on_YOLOv3_for_real-time_detection_and_assessment_of_diabetic_foot_Wagner_grades/links/5f059ca892851c52d6207ec0/Efficient-refinements-on-YOLOv3-for-real-time-detection-and-assessment-of-diabetic-foot-Wagner-grades.pdf	Preprinted article	arXiv preprint
11	Huang CH et al. [2021]	Huang CH, Wu HY, Lin YL. Hardnet-mseg: A simple encoder-decoder polyp segmentation neural network that achieves over 0.9 mean dice and 86 fps. arXiv preprint arXiv:210107172. 2021;	Excluded	https://doi.org/10.48550/arXiv.2101.07172	Preprinted article	arXiv preprint
12	Liao TY et al. [2022]	Liao TY, Yang CH, Lo YW, Lai KY, Shen PH, Lin YL. HarDNet-DFUS: An Enhanced Harmonically-Connected Network for Diabetic Foot Ulcer Image Segmentation and Colonoscopy Polyp Segmentation. arXiv preprint arXiv:220907313. 2022;.	Excluded	https://doi.org/10.48550/arXiv.2209.0731	Preprinted article	arXiv preprint
13	Kendrick C et al.[2022]	Kendrick C, Cassidy B, Pappachan JM, O’Shea C, Fernandez CJ, Chacko E, et al. Translating Clinical Delineation of Diabetic Foot Ulcers into Machine Interpretable Segmentation. arXiv preprint arXiv:220411618. 2022.	Excluded	https://doi.org/10.48550/arXiv.2204.11617	Preprinted article	arXiv preprint
14	Ramachandram et al [2022]	Ramachandram, Dhanesh, et al. "Fully automated wound tissue segmentation using deep learning on mobile devices: Cohort study." JMIR mHealth and uHealth 10.4 (2022): e36977	Excluded	https://preprints.jmir.org/preprint/36977?__hstc=102212634.a083a75f768013077d789c978faf7f8a.1730821490110.1730821490110.1730821490110.1&__hssc=102212634.1.1730821490110&__hsfp=3277296041	Preprinted article	This study aimed to measure inter- and intrarater variability in manual tissue segmentation and quantification among a cohort of wound care clinicians and determine if an objective assessment of tissue types (ie, size and amount) can be achieved using deep neural networks.
15	Yap et al [2021]	Yap, Moi Hoon, et al. "Development of diabetic foot ulcer datasets: an overview." Diabetic Foot Ulcers Grand Challenge (2021): 1-18.	Excluded	https://arxiv.org/pdf/2201.00163	Preprinted article	This paper provides conceptual foundation and procedures used in the development of diabetic foot ulcer datasets over the past decade, with a timeline to demonstrate progress.
16	Prakash et al [2022]	Prakash, R. V., and K. Sundeep Kumar. "Development of Automatic Segmentation Techniques using Convolutional Neural Networks to Differentiate Diabetic Foot Ulcers." International Journal of Advanced Computer Science and Applications 13.11 (2022).	Excluded	https://www.researchgate.net/publication/365971665_Development_of_Automatic_Segmentation_Techniques_using_Convolutional_Neural_Networks_to_Differentiate_Diabetic_Foot_Ulcers	Preprinted article
17	Babu et al [2018a]	Babu, K. S., Asit Subudhi, and Sukanta Sabut. "Segmentation of diabetic wound by multidimensional clustering for quantitative assessment of healing process." Current Medical Imaging 14.1 (2018): 71-76.	Excluded	https://www.researchgate.net/publication/311454452_Segmentation_of_Diabetic_Wound_by_Multidimensional_Clustering_for_Quantitative_Assessment_of_Healing_Process	Preprinted article	This paper presents the supervised learning methods to detect and classify the type of wound tissues.
18	Babu et al [2018b]	Babu, K. S., Sukanta Sabut, and D. K. Nithya. "Efficient detection and classification of diabetic foot ulcer tissue using PSO technique." Int. J. Eng. Technol 7.3.12 (2018): 1006-1010.	Excluded	https://www.semanticscholar.org/paper/Efficient-Detection-and-Classification-of-Diabetic-BabuK-Sabut/875c19351489a6e6f18a740e69917232298f78d4	Preprinted article	particle swarm optimization (PSO) based optimization technique is used for segmentation of diabetic wounds and classifying into three types of tissue
19	Sharma et al [2023]	Sharma, Naveen, et al. "Utilizing Mask R-CNN for Automated Evaluation of Diabetic Foot Ulcer Healing Trajectories: A Novel Approach''." Traitement du Signal 40.4 (2023): 1601-1610.	Excluded	https://www.researchgate.net/profile/Naveen-Sharma-67/publication/377273647_Utilizing_Mask_R-CNN_for_Automated_Evaluation_of_Diabetic_Foot_Ulcer_Healing_Trajectories_A_Novel_Approach/links/659e8845c77ed940476da65a/Utilizing-Mask-R-CNN-for-Automated-Evaluation-of-Diabetic-Foot-Ulcer-Healing-Trajectories-A-Novel-Approach.pdf	Preprinted article	This study leverages the power of a Hue,Saturation, and Value (HSV)-based image fusion echnique, integrating thermal and visual data to deliver precise wound characterizations. Further, through the deployment of an instance segmentation-based Mask Region-based Convolutional Neural Network (Mask-RCNN), the area of the wound is estimated.
20	Marijanović et al [2020]	Marijanović, Domagoj, and Damir Filko. "A systematic overview of recent methods for non-contact chronic wound analysis." (2020).	Excluded	https://www.researchgate.net/publication/11212946_A_Noncontact_Wound_Measurement_System	Preprinted article
21	Dadkhah et al [2016]	Dadkhah, Arash, et al. "Wound size measurement of lower extremity ulcers using segmentation algorithms." Optical Biopsy XIV: Toward Real-Time Spectroscopic Imaging and Diagnosis. Vol. 9703. SPIE, 2016.	Excluded	https://www.researchgate.net/publication/301669426_Wound_size_measurement_of_lower_extremity_ulcers_using_segmentation_algorithms	Preprinted article
22	Cassidy et al [2024]	Cassidy, Bill, et al. "An Enhanced Harmonic Densely Connected Hybrid Transformer Network Architecture for Chronic Wound Segmentation Utilising Multi-Colour Space Tensor Merging." arXiv preprint arXiv:2410.03359 (2024).	Excluded	https://arxiv.org/abs/2410.03359	Preprinted article
23	Motta et al[2022]	Motta, B. C., et al. "The evaluation of the healing process of diabetic foot wounds using image segmentation and neural networks classification." International Journal of Biomedical Engineering and Technology 38.2 (2022): 179-192.	Excluded	https://www.researchgate.net/publication/358652503_The_evaluation_of_the_healing_process_of_diabetic_foot_wounds_using_image_segmentation_and_neural_networks_classification	Preprinted article
24	Sendilraj et al [2023]	Sendilraj, Varun, et al. "DFUCare: deep learning platform for diabetic foot ulcer detection, analysis, and monitoring." (2023)	Excluded	https://www.researchgate.net/publication/373705646_DFUCare_Deep_learning_platform_for_diabetic_foot_ulcer_detection_analysis_and_monitoring	Preprinted article	They developed DFUCare, a platform that leverages computer vision and deep learning (DL) algorithms to localize, classify, and analyze DFUs non-invasively. The platform combines CIELAB and YCbCr color space segmentation with a pre-trained YOLOv5s algorithm for wound localization.
25	Armstrong et al.[2023]	Armstrong, David G., et al. "Diabetic foot ulcers: a review." (2023)	Excluded	https://www.researchgate.net/profile/David-Armstrong-14/publication/372076410_Diabetic_Foot_Ulcers_A_Review/links/64cae8b840a524707b8e23fc/Diabetic-Foot-Ulcers-A-Review.pdf	Preprinted article
26	Baseman et al [2023]	Baseman, Cynthia, et al. "Intelligent Care Management for Diabetic Foot Ulcers: A Scoping Review of Computer Vision and Machine Learning Techniques and Applications." (2023)	Excluded	https://www.researchgate.net/publication/375603028_Intelligent_Care_Management_for_Diabetic_Foot_Ulcers_A_Scoping_Review_of_Computer_Vision_and_Machine_Learning_Techniques_and_Applications	Preprinted article
27	Cao et al [2023]	Cao, Cong, et al. "Nested segmentation and multi-level classification of diabetic foot ulcer based on mask R-CNN." Multimedia Tools and Applications 82.12 (2023): 18887-18906.	Excluded	https://www.researchgate.net/profile/Cong-Cao-4/publication/365448958_Nested_segmentation_and_multi-level_classification_of_diabetic_foot_ulcer_based_on_mask_R-CNN/links/6375e28f2f4bca7fd0689c08/Nested-segmentation-and-multi-level-classification-of-diabetic-foot-ulcer-based-on-mask-R-CNN.pdf	Preprinted article
28	Broti et al [2022]	Broti, Tanjila, et al. "Analysis Toward Detection System of Skin Diseases (Impetigo, Melanoma, Diabetic Foot Ulcer, and Seborrheic Dermatitis)." (2022).	Excluded	https://www.researchgate.net/profile/Nazmus-Sakib-2/publication/362861615_Analysis_Toward_Detection_System_of_Skin_Diseases_Impetigo_Melanoma_Diabetic_Foot_Ulcer_and_Seborrheic_Dermatitis/links/6304a113e3c7de4c34784ca7/Analysis-Toward-Detection-System-of-Skin-Diseases-Impetigo-Melanoma-Diabetic-Foot-Ulcer-and-Seborrheic-Dermatitis.pdf	Preprinted article
29	Al-Bahar et al [2017]	Al-Bahar, Karam Hussein Jasim. "Integrated Artificial Intelligence Approach for Diabetic Foot Ulcer Assessment: A Comprehensive Solution for Precision Diagnosis and Patient Care. (2017).	Excluded	https://www.researchgate.net/profile/Ahmed-Ibrahim-396/publication/383695965_Integrated_Artificial_Intelligence_Approach_for_Diabetic_Foot_Ulcer_Assessment_A_Comprehensive_Solution_for_Precision_Diagnosis_and_Patient_Care/links/66d755b364f7bf7b19795ba8/Integrated-Artificial-Intelligence-Approach-for-Diabetic-Foot-Ulcer-Assessment-A-Comprehensive-Solution-for-Precision-Diagnosis-and-Patient-Care.p…	Preprinted article
30	Huang et al [2023]	Huang, Po-Hsuan, et al. "Development of a deep learning-based tool to assist wound classification." (2023).	Excluded	https://arxiv.org/pdf/2303.16522	Preprinted article
31	Blanco et al[2020]	Blanco, Gustavo, et al. "A superpixel-driven deep learning approach for the analysis of dermatological wounds." (2020).	Excluded	https://arxiv.org/pdf/1909.06264	Preprinted article
32	Huang et al [2023a]	Huang, Shu-Tien, et al. "Deep learning-based clinical wound image analysis using a mask R-CNN architecture." (2023).	Excluded	https://www.researchgate.net/profile/Ming-Feng-Tsai-6/publication/372026985_Deep_Learning-Based_Clinical_Wound_Image_Analysis_Using_a_Mask_R-CNN_Architecture/links/64a4e1dcc41fb852dd4df7db/Deep-Learning-Based-Clinical-Wound-Image-Analysis-Using-a-Mask-R-CNN-Architecture.pdf	Preprinted article
33	Tan M et al.[2020] Conference article	Tan M, Pang R, Le QV. Efficientdet: Scalable and efficient object detection. In: Proceedings of the IEEE/CVF conference on computer vision and pattern recognition; 2020. p. 10781–10790.	Excluded	arXiv:1911.09070	Preprinted article	arXiv preprint
34	Schlereth et al [2022]	Schlereth, Maja, et al. "Initial Investigations Towards Non-invasive Monitoring of Chronic Wound Healing Using Deep Learning and Ultrasound Imaging." Bildverarbeitung für die Medizin 2022: Proceedings, German Workshop on Medical Image Computing, Heidelberg, June 26-28, 2022. Wiesbaden: Springer Fachmedien Wiesbaden, 2022.	Excluded	https://arxiv.org/pdf/2201.10511	Preprinted article
35	Eldem et al[2022]	Eldem, Hüseyin, Erkan Ülker, and Osman Yaşar Işıklı. "Classification of Pressure and Diabetic Chronic Wound Tissue Images with Deep Learning Methods." (2022).	Excluded	https://assets-eu.researchsquare.com/files/rs-2082678/v1/2faa7931-c489-4cdf-811e-5cdb2823864c.pdf?c=1697368057	Preprinted article
36	Anisuzzaman et al[2022]	Anisuzzaman, D. M., et al. "Wound severity classification using deep neural network." arXiv preprint arXiv:2204.07942 (2022).	Excluded	https://arxiv.org/pdf/2204.07942	Preprinted article
37	Maity et al [2018]	Maity, Maitreya, et al. "Pixel-based supervised tissue classification of chronic wound images with deep autoencoder." Advanced Computational and Communication Paradigms: Proceedings of International Conference on ICACCP 2017, Volume 2. Springer Singapore, 2018.	Excluded	https://www.researchgate.net/profile/Dhiraj_Dhane/publication/324663615_Pixel-Based_Supervised_Tissue_Classification_of_Chronic_Wound_Images_with_Deep_Autoencoder/links/5b113a3faca2723d99797867/Pixel-Based-Supervised-Tissue-Classification-of-Chronic-Wound-Images-with-Deep-Autoencoder.pdf	Preprinted article
38	Jagadeesh et al.[2024]	Jagadeesh, Akshay, et al. "Is plantar thermography a valid digital biomarker for characterising diabetic foot ulceration risk?." arXiv preprint arXiv:2407.04676 (2024).	Excluded	https://arxiv.org/abs/2407.04676	Preprinted article - Article where the target is not detection, classification, or segmentation	arXiv preprint- biomarker for assessing the risk of diabetic foot ulceration
39	Kordestani et al [2023]	Kordestani, Soheila S., et al. "Wound infection detection using a rapid biomarker." Advances in Skin & Wound Care 36.1 (2023): 35-40.	Excluded	https://www.researchgate.net/profile/Soheila-Salahshoor-Kordestani/publication/366766827_Wound_Infection_Detection_Using_a_Rapid_Biomarker/links/63f30ec919130a1a4a92ba4d/Wound-Infection-Detection-Using-a-Rapid-Biomarker.pdf	Preprint & No AI Model& no images based work	This article studied a visial methodology exhibited reliable accuracy and sensitivity in the early detection of infec- tion compared with bacterial culture results.
40	Wild et al [2008]	Wild, T., et al. "Digital measurement and analysis of wounds based on colour segmentation." European Surgery 40.1 (2008): 5-10.	Excluded	https://www.researchgate.net/profile/Michael-Prinz-2/publication/226949491_Digital_measurement_and_analysis_of_wounds_based_on_color_segmentation/links/00b7d525e72a1c35f5000000/Digital-measurement-and-analysis-of-wounds-based-on-color-segmentation.pdf	Preprint & No recent work	This study measure the size of a lesion, including vertical and horizontal diameter, area and circumference, by analysing a picture taken by a digital camera.
41	Basiri et al.[2023]	Basiri, Reza, et al. "Synthesizing diabetic foot ulcer images with diffusion model." arXiv preprint arXiv:2310.20140 (2023)	Excluded	https://arxiv.org/abs/2310.20140	Preprinted article + No AI Model	arXiv preprint. They used diffusion model
42	Wukich et al [2010]	Wukich, Dane K. "Current concepts review: diabetic foot ulcers." Foot & ankle international 31.5 (2010): 460-467.	Excluded	https://doi.org/10.3113/FAI.2010.0460	No AI	This article studied a visial methodology exhibited reliable accuracy and sensitivity in the early detection of infec- tion compared with bacterial culture results.
43	Blume et al [2011]	Blume, Peter, et al. "Formulated collagen gel accelerates healing rate immediately after application in patients with diabetic neuropathic foot ulcers." Wound repair and regeneration 19.3 (2011): 302-308.	Excluded	https://doi.org/10.1111/j.1524-475X.2011.00669.x	No AI
44	Weickert et al [1999]	Weickert, Joachim. "Coherence-enhancing diffusion filtering." International journal of computer vision 31 (1999): 111-127.	Excluded	https://doi.org/10.1023/A:1008009714131	Not recent
45	Lakshmanan et al [2000]	Lakshmanan, M., and P. Muruganandam. "Spatiotemporal Patterns in Arrays of Coupled Nonlinear Oscillators." arXiv preprint nlin/0011006 (2000).	Excluded	https://arxiv.org/abs/nlin/0011006	Preprint
46	Kucharski et al [2022]	Kucharski, Dariusz, et al. "DFU-Ens: End-to-End Diabetic Foot Ulcer Segmentation Framework with Vision Transformer Based Detection." Diabetic Foot Ulcers Grand Challenge. Cham: Springer International Publishing, 2022. 101-112.	Excluded	https://doi.org/10.1007/978-3-031-26354-5_9	Missing information
47	James et al [2008]	James, Garth A., et al. "Biofilms in chronic wounds." Wound Repair and regeneration 16.1 (2008): 37-44.	Excluded	https://doi.org/10.1111/j.1524-475X.2007.00321.x	No AI
48	Lucho et al [2024]	Lucho, Stuardo, et al. "Can deep learning wound segmentation algorithms developed for a dataset be effective for another dataset? A specific focus on diabetic foot ulcers." IEEE Access (2024)	Excluded	10.1109/ACCESS.2024.3502467	Missing information
49	Güley et al [2021]	Güley, Orhun, Sarthak Pati, and Spyridon Bakas. "Classification of infection and ischemia in diabetic foot ulcers using vgg architectures." Diabetic foot ulcers grand challenge. Cham: Springer International Publishing, 2021. 76-89.	Excluded	https://doi.org/10.1007/978-3-030-94907-5_6	Missing information
50	WEINSTEIN et al [2008]	WEINSTEIN, ALAN, and PING XU. "Hochschild cohomology and characteristic classes for star-products Dedicated to VI Arnol’d for his 60th birthday." arXiv preprint q-alg/9709043 (2008).	Excluded	https://citeseerx.ist.psu.edu/document?repid=rep1&type=pdf&doi=9176012b4aa81794eede5601353b747ee59df347	Preprint
51	Fard et al [2007]	Fard, A. Shojaie, M. Esmaelzadeh, and B. Larijani. "Assessment and treatment of diabetic foot ulcer." International journal of clinical practice 61.11 (2007): 1931-1938.	Excluded	https://doi.org/10.1111/j.1742-1241.2007.01534.x	No AI
52	Gardner et al [2009]	Gardner, Sue E., Stephen L. Hillis, and Rita A. Frantz. "Clinical signs of infection in diabetic foot ulcers with high microbial load." Biological research for nursing 11.2 (2009): 119-128.	Excluded	https://doi.org/10.1177/1099800408326169	No AI
53	Ribu et al [2006]	Ribu, Lis, et al. "The prevalence and occurrence of diabetic foot ulcer pain and its impact on health-related quality of life." The Journal of Pain 7.4 (2006): 290-299.	Excluded	https://doi.org/10.1016/j.jpain.2005.12.002	No AI
54	Shim et al [2020]	Shim, Seong-O., and Tae-Sun Choi. "A novel iterative shape from focus algorithm based on combinatorial optimization." Pattern Recognition 43.10 (2010): 3338-3347.	Excluded	https://doi.org/10.1016/j.patcog.2010.05.029	No AI
55	Kirsner et al [2010]	Kirsner, Robert S., et al. Consensus recommendations on advancing the standard of care for treating neuropathic foot ulcers in patients with diabetes. Ed. Robert J. Snyder. HMP Communications, 2010.	Excluded	https://d1wqtxts1xzle7.cloudfront.net/44879226/Consensus_recommendations_on_advancing_t20160419-13993-qvovcv-libre.pdf?1461051873=&response-content-disposition=inline%3B+filename%3DConsensus_recommendations_on_advancing_t.pdf&Expires=1735393363&Signature=XEcXuRZrHwrTAAI37F4kDm9rpmARBBJbLM9V9N3wcVim2S2Gi0aArMVtlmgnCd9hZpe7PVWn64Fy-dYyMktd92~I-5ywiYjy1ixQA7t9h64YbY9KXcDfZ6s4kAX-UgRqTxVZqk0fP7KWbLbc…	No AI
56	Chiu et al [2011]	Chiu, Chong-Chi, et al. "A multidisciplinary diabetic foot ulcer treatment programme significantly improved the outcome in patients with infected diabetic foot ulcers." Journal of plastic, reconstructive & aesthetic surgery 64.7 (2011): 867-872.	Excluded	https://doi.org/10.1016/j.bjps.2010.11.024	No AI
57	Baldomero et al [2010]	Baldomero, Julio E., et al. "Implementation of an integral health program for diabetic foot ulcer patients by using Heberprot-P at the primary health attention level in the municipality of Playa, in Havana, Cuba." Biotecnología Aplicada 27.2 (2010): 155-158.	Excluded	https://elfosscientiae.cigb.edu.cu/PDFs/Biotecnol%20Apl/2010/27/2/BA002702OL155-158.pdf	No AI
58	Kloub et al	Kloub, Jan, Tomas Mazanec, and Antonin Hermanek. "Heterogeneous Platform for Stream Based Applications on FPGAs." 2011 21st International Conference on Field Programmable Logic and Applications. IEEE, 2011.	Excluded	10.1109/FPL.2011.80	No AI
59	Dowd et al [2011]	Dowd, S. E., et al. "Survey of fungi and yeast in polymicrobial infections in chronic wounds." Journal of wound care 20.1 (2011): 40-47.	Excluded	https://doi.org/10.12968/jowc.2011.20.1.40	No AI
60	Saunders et al [2010]	Saunders, Will, et al. "MANIFEST: a many-instrument fiber-positioning system for GMT." Ground-based and Airborne Instrumentation for Astronomy III. Vol. 7735. SPIE, 2010.	Excluded	https://doi.org/10.1117/12.856353	No AI
61	Cheng et al [2010]	Cheng, Kuang-I., et al. "Association of the functional A118G polymorphism of OPRM1 in diabetic patients with foot ulcer pain." Journal of Diabetes and its Complications 24.2 (2010): 102-108.	Excluded	https://doi.org/10.1016/j.jdiacomp.2009.02.003	No AI
62	Vinnem et al [2022]	Vinnem, Jan Erik. "Risk indicators for major hazards on offshore installations." Safety science 48.6 (2010): 770-787.	Excluded	https://doi.org/10.1016/j.ssci.2010.02.015	No AI
63	Tabatabaei-Malazy et al [2010]	Tabatabaei-Malazy, Ozra, et al. "Iranian diabetic foot research network." Advances in skin & wound care 23.10 (2010): 450-454.	Excluded	10.1097/01.ASW.0000383222.79771.93	No AI
64	Sotto, A., et al. [2010]	Sotto, A., et al. "Beneficial effects of implementing guidelines on microbiology and costs of infected diabetic foot ulcers." Diabetologia 53 (2010): 2249-2255.	Excluded	https://doi.org/10.1007/s00125-010-1828-3	No AI
65	Zubair et al [2011]	Zubair, Mohammad, et al. "A study of biofilm production by gram-negative organisms isolated from diabetic foot ulcer patients." Biol Med 3.2 (2011): 147-57.	Excluded	https://www.researchgate.net/profile/Mohammad-Zubair-3/publication/216016394_PRODUCTION_OF_BIOFILM_FORMATION_BY_GRAMNEGATIVE_ORGANISMS_ISOLATED_FROM_DIABETIC_FOOT_ULCER_PATIENTS_AND_ITS_CORRELATION_WITH_CLINICAL_PROFILE/links/0deec538e1113010ae000000/PRODUCTION-OF-BIOFILM-FORMATION-BY-GRAMNEGATIVE-ORGANISMS-ISOLATED-FROM-DIABETIC-FOOT-ULCER-PATIENTS-AND-ITS-CORRELATION-WITH-CLINICAL-PROFILE.pdf	No AI
66	Thomanek et al [2011]	Thomanek, Jan, et al. "Comparing visual data fusion techniques using fir and visible light sensors to improve pedestrian detection." 2011 International Conference on Digital Image Computing: Techniques and Applications. IEEE, 2011.	Excluded	10.1109/DICTA.2011.27	No AI
67	Golinko et al [2009]	Golinko, Michael S., et al. "Preliminary development of a diabetic foot ulcer database from a wound electronic medical record: a tool to decrease limb amputations." Wound repair and regeneration 17.5 (2009): 657-665	Excluded	https://doi.org/10.1111/j.1524-475X.2009.00527.x	Not Recent
68	Nouvong et al [2009]	Nouvong, Aksone, et al. "Evaluation of diabetic foot ulcer healing with hyperspectral imaging of oxyhemoglobin and deoxyhemoglobin." Diabetes care 32.11 (2009): 2056-2061	Excluded	https://doi.org/10.2337/dc08-2246	Not Recent
69	Wang et al [2007]	Wang, Kelvin CP, Qiang Li, and Weiguo Gong. "Wavelet-based pavement distress image edge detection with a trous algorithm." Transportation Research Record 2024.1 (2007): 73-81	Excluded	https://doi.org/10.3141/2024-09	Not Recent
70	El‐Nahas et al [2008]	El‐Nahas, M. R., et al. "The prevalence of risk factors for foot ulceration in Egyptian diabetic patients." Practical diabetes international 25.9 (2008): 362-366	Excluded	https://doi.org/10.1002/pdi.1311	Not Recent
71	Lavery et al [2007]	Lavery, Lawrence A., et al. "A comparison of diabetic foot ulcer outcomes using negative pressure wound therapy versus historical standard of care." International wound journal 4.2 (2007): 103-113	Excluded	https://doi.org/10.1111/j.1742-481X.2007.00317.x	Not Recent
72	Galkowska et al [2009]	Galkowska, Hanna, et al. "Epidemiology and prevalence of methicillin-resistant Staphylococcus aureus and Staphylococcus epidermidis in patients with diabetic foot ulcers: focus on the differences between species isolated from individuals with ischemic vs. neuropathic foot ulcers." Diabetes research and clinical practice 84.2 (2009): 187-193	Excluded	https://doi.org/10.1016/j.diabres.2009.02.008	Not Recent
73	Fleischer et al [2009]	Fleischer, Adam E., et al. "Combined clinical and laboratory testing improves diagnostic accuracy for osteomyelitis in the diabetic foot." The Journal of foot and ankle surgery 48.1 (2009): 39-46	Excluded	https://doi.org/10.1053/j.jfas.2008.09.003	Not Recent
74	Gardner et al [2008]	Gardner, Sue E., and Rita A. Frantz. "Wound bioburden and infection-related complications in diabetic foot ulcers." Biological research for nursing 10.1 (2008): 44-53	Excluded	https://doi.org/10.1177/1099800408319056	Not Recent
75	Lin et al [2009]	Lin, Jing, et al. "Development of a novel peptide microarray for large-scale epitope mapping of food allergens." Journal of Allergy and Clinical Immunology 124.2 (2009): 315-322	Excluded	https://doi.org/10.1016/j.jaci.2009.05.024	Not Recent
76	Blume et al [2008]	Blume, Peter A., et al. "Comparison of negative pressure wound therapy using vacuum-assisted closure with advanced moist wound therapy in the treatment of diabetic foot ulcers: a multicenter randomized controlled trial." Diabetes care 31.4 (2008): 631-636	Excluded	https://doi.org/10.2337/dc07-2196	Not Recent
77	Ribu et al [2008]	Ribu, Lis, et al. "A longitudinal study of patients with diabetes and foot ulcers and their health-related quality of life: wound healing and quality-of-life changes." Journal of Diabetes and its Complications 22.6 (2008): 400-407	Excluded	https://doi.org/10.1016/j.jdiacomp.2007.06.006	Not Recent
78	Watkins et al [2003]	Watkins, Peter J. "The diabetic foot." Bmj 326.7396 (2003): 977-979	Excluded	ttps://doi.org/10.1136/bmj.326.7396.977	Not Recent and not AI
79	Boulton et al [2004]	Boulton, Andrew JM, Robert S. Kirsner, and Loretta Vileikyte. "Neuropathic diabetic foot ulcers." New England Journal of Medicine 351.1 (2004): 48-55	Excluded	10.1056/NEJMcp032966	Not Recent and not AI
80	Caputo et al [1994]	Caputo, Gregory M., et al. "Assessment and management of foot disease in patients with diabetes." New England Journal of Medicine 331.13 (1994): 854-860	Excluded	10.1056/NEJM199409293311307	Not Recent and not AI
81	Dutta et al [2006]	Dutta, Pinaki, et al. "Instant 99mTc-ciprofloxacin scintigraphy for the diagnosis of osteomyelitis in the diabetic foot." Foot & ankle international 27.9 (2006): 716-722	Excluded	https://doi.org/10.1177/107110070602700911	Not Recent and not AI
82	Sumpio et al [2000]	Sumpio, Bauer E. "Foot ulcers." New England Journal of Medicine 343.11 (2000): 787-793	Excluded	10.1056/NEJM200009143431107	Not Recent , not AI and missing information
83	Calhoun et al [1988]	Calhoun, Jason H., et al. "Treatment of diabetic foot infections: Wagner classification, therapy, and outcome." Foot & ankle 9.3 (1988): 101-106	Excluded	https://doi.org/10.1177/107110078800900301	Not Recent and not AI
84	Kapoor et al [2007]	Kapoor, Alok, et al. "Magnetic resonance imaging for diagnosing foot osteomyelitis: a meta-analysis." Archives of internal medicine 167.2 (2007): 125-132	Excluded	10.1001/archinte.167.2.125	Not Recent and not AI
85	Eneroth et al [1997]	Eneroth, Magnus, Jan Apelqvist, and Anders Stenström. "Clinical characteristics and outcome in 223 diabetic patients with deep foot infections." Foot & ankle international 18.11 (1997): 716-722	Excluded	https://doi.org/10.1177/107110079701801107	Not Recent
86	Mekkes et al [1995]	Mekkes, Jan R., and Wiete Westerhof. "Image processing in the study of wound healing." Clinics in Dermatology 13.4 (1995): 401-407.	Excluded	https://doi.org/10.1016/0738-081X(95)00071-M	Not Recent work	This article describes a digital image analysis (DIA) system designed to measure the shift from black/yellow necrosis to red granulation tissue objectively.
87	Munguia et al [2008]	Munguia Tapia, Emmanuel. Using machine learning for real-time activity recognition and estimation of energy expenditure. Diss. Massachusetts Institute of Technology, 2008	Excluded	http://hdl.handle.net/1721.1/44913	Not Recent and not AI
88	Valk et al [2002]	Valk, Gerlof D., Didi MW Kriegsman, and Willem JJ Assendelft. "Patient education for preventing diabetic foot ulceration: a systematic review." Endocrinology and Metabolism Clinics 31.3 (2002): 633-658	Excluded	10.1016/S0889-8529(02)00021-X	Not Recent and not AI
89	Ahmadi et al [2006]	Ahmadi, Mazyar E., et al. "Neuropathic arthropathy of the foot with and without superimposed osteomyelitis: MR imaging characteristics." Radiology 238.2 (2006): 622-631	Excluded	https://doi.org/10.1148/radiol.2382041393	Not Recent and not AI
90	Wu et al [2005]	Wu, Bo, and Ramakant Nevatia. "Detection of multiple, partially occluded humans in a single image by bayesian combination of edgelet part detectors." Tenth IEEE International Conference on Computer Vision (ICCV'05) Volume 1. Vol. 1. IEEE, 2005	Excluded	10.1109/ICCV.2005.74	Not Recent and not AI
91	Bharara et al [2006]	Bharara, Manish, J. E. Cobb, and D. J. Claremont. "Thermography and thermometry in the assessment of diabetic neuropathic foot: a case for furthering the role of thermal techniques." The International Journal of Lower Extremity Wounds 5.4 (2006): 250-260	Excluded	https://doi.org/10.1177/1534734606293481	Not Recent and not AI
92	Oduncu et al[2004]	Oduncu, Hakan, et al. "Analysis of skin wound images using digital color image processing: a preliminary communication." The International Journal of Lower Extremity Wounds 3.3 (2004): 151-156.	Excluded	https://doi.org/10.1177/1534734604268842	Not Recent work & No AI Model Model	This article presents the use of digital image processing using hue, saturation, and intensity measurements as a technique for the color analysis of chronic wounds on the skin.
93	Bailey et al [1947]	Bailey, C. Cabell, and Howard F. Root. "Neuropathic foot lesions in diabetes mellitus." New England Journal of Medicine 236.11 (1947): 397-401	Excluded	10.1056/NEJM194703132361103	Not Recent, not AI and Lack of citation
94	Chomel et al [2004]	Chomel, Sébastien, et al. "Contrast-enhanced MR angiography of the foot: anatomy and clinical application in patients with diabetes." American Journal of Roentgenology 182.6 (2004): 1435-1442	Excluded	https://doi.org/10.2214/ajr.182.6.1821435	Not Recent, not AI and Lack of citation
95	Calhoun et al [2002]	Calhoun, Jason H., et al. "Diabetic foot ulcers and infections: current concepts." Advances in Skin & Wound Care 15.1 (2002): 31-42	Excluded	https://journals.lww.com/aswcjournal/fulltext/2002/01000/diabetic_foot_ulcers_and_infections__current.11.aspx	Not Recent, not AI and Lack of citation
96	Lipsky et al[2006]	Lipsky, Benjamin A., et al. "Diagnosis and treatment of diabetic foot infections." Plastic and reconstructive surgery 117.7S (2006): 212S-238S.	Excluded	http://doi.org/10.1097/01.prs.0000222737.09322.77	Not Recent work & No AI Model Model
97	Maricic et al [1999]	Maricic, Nenad, et al. "Selective cyclo‐oxygenase‐2 inhibitors aggravate ischaemia‐reperfusion injury in the rat stomach." British journal of pharmacology 128.8 (1999): 1659-1666.	Excluded	https://doi.org/10.1038/sj.bjp.0702966	Not Recent work
98	Eleftheriadou et al [2010]	Eleftheriadou, Ioann, et al. "Methicillin-resistant Staphylococcus aureus in diabetic foot infections." Drugs 70 (2010): 1785-1797.	Excluded	https://doi.org/10.2165/11538070-000000000-00000	Not image base+B213 & No AI Model
99	Dabbah et al [2011]	Dabbah, Mohammad A., et al. "Automatic analysis of diabetic peripheral neuropathy using multi-scale quantitative morphology of nerve fibres in corneal confocal microscopy imaging." Medical image analysis 15.5 (2011): 738-747	Excluded	https://doi.org/10.1016/j.media.2011.05.016	Not AI and Lack of citation
100	Sandham et al [2011]	Sandham, William A., et al. "Electrical and computer technology for effective diabetes management and treatment." Journal of Electrical and Computer Engineering 2011.1 (2011): 289359	Excluded	10.1155/2011/289359	Not AI and Lack of citation
101	Annersten et al [2011]	Annersten Gershater, Magdalena, et al. "Patient education for the prevention of diabetic foot ulcers: interim analysis of a randomised controlled trial due to morbidity and mortality of participants." European Diabetes Nursing 8.3 (2011): 102-107b	Excluded	https://doi.org/10.1002/edn.189	Not AI and Lack of citation
102	Yao et al [2012]	Yao, Huang, et al. "The investigation of demographic characteristics and the health-related quality of life in patients with diabetic foot ulcers at first presentation." The International Journal of Lower Extremity Wounds 11.3 (2012): 187-193	Excluded	https://doi.org/10.1177/1534734612457034	No AI Model and Lack of citation	Look into the traits of diabetic patients with foot ulcers, their quality of life, and the link between them.
103	Cao et al [2012]	Cao, Ying, et al. "Expression of leptin and its long-form receptor in the marginal cutaneous tissues of diabetic foot ulcers." Acta diabetologica 49 (2012): 205-214	Excluded	https://doi.org/10.1007/s00592-012-0428-8	No AI Model and Lack of citation	investigate the relationship between the expression of leptin and its long-form receptor
104	Aragón-Sánchez et al [2012]	Aragón-Sánchez, Javier. "Evidences and controversies about recurrence of diabetic foot osteomyelitis: a personal view and an illustrated guide for understanding." The international journal of lower extremity wounds 11.2 (2012): 88-106	Excluded	https://doi.org/10.1177/1534734612445204	No AI Model and Lack of citation	A Simple Illustrated Guide to Diabetic Foot Bone Infection Recurrence
105	Yudovsky et al [2010]	Yudovsky, Dmitry, Aksone Nouvong, and Laurent Pilon. "Hyperspectral imaging in diabetic foot wound care." Journal of diabetes science and technology 4.5 (2010): 1099-1113	Excluded	https://doi.org/10.1177/193229681000400508	Not AI and Lack of citation
106	Al-Tubaikh [2010]	Al-Tubaikh, Jarrah Ali. "Diabetic Hand and Diabetic Foot." Internal Medicine: An Illustrated Radiological Guide (2010): 348-362	Excluded	https://doi.org/10.1007/978-3-642-03709-2_70	Not AI and Lack of citation
107	Shavelson et al [2010]	Shavelson, Dennis, John S. Steinberg, and Bradley W. Bakotic. "The diabetic foot." Principles of Diabetes Mellitus (2010): 381-399	Excluded	https://doi.org/10.1007/978-0-387-09841-8_25	Not AI and Lack of citation
108	Gupta et al [2014]	Gupta, Abhiraj. ‘Real Time Wound Segmentation/management Using Image Processing on Handheld Devices’. 1 Jan. 2017 : 321 – 329.	Excluded	http://doi.org/10.3233/JCM-170706	No AI Model	This study provides an automated mobile-based system for fast and accurate segmentation and identification of wounds is desirable, both from the standpoint of improving health outcomes in chronic wound care, and in making clinical practice efficient and cost-effective for people in remote areas and cities.
109	Zhang et al [2022]	Zhang, Ruyi, et al. "A survey of wound image analysis using deep learning: Classification, detection, and segmentation." IEEE Access 10 (2022): 79502-79515.	Excluded	https://doi.org/10.1109/ACCESS.2022.3194529	No AI Model	This study review wound image Analysis Using Deep Learning discuss the challenges in the field of wound image analysis using deep learning
110	Ferreira et al. [2021]	Ferreira, Filipe, et al. "A systematic investigation of models for color image processing in wound size estimation." Computers 10.4 (2021): 43.	Excluded	https://doi.org/10.3390/computers10040043	No AI Model	They proposed that a method for measuring the wound area must implement different stages, including conversion to grayscale for further implementation of the threshold and a segmentation method to measure the wound area as the number of pixels for further conversion to metric units.
111	Wu et al [2019]	Wu, WeiLing, Montero Aeole Jasmine Federico, and Samuel Ken-En Gan. "The APD Skin Monitoring App for wound monitoring: image processing, area plot, and colour histogram." Scientific Phone Apps and Mobile Devices (2019).	Excluded	http://doi.org/10.30943/2019/28052019	No AI Model	They describe the image processing optimization to improve the automated wound detection and demonstrated the use of the app using wound images from a patient volunteer.
112	Filko et al[2016]	Filko, Damir, Emmanuel Karlo Nyarko, and Robert Cupec. "Wound detection and reconstruction using RGB-D camera." 2016 39th international convention on information and communication technology, electronics and microelectronics (MIPRO). IEEE, 2016.	Excluded	http://10.1109/MIPRO.2016.7522325	No AI Model	This study providea precise 3D colored model which can be used for determining a correct therapy and treatment of chronic wounds with non-AI model.
113	Wang et al [2013]	Wang, Lei, et al. "Wound image analysis system for diabetics." Medical Imaging 2013: Image Processing. Vol. 8669. SPIE, 2013.	Excluded	https://doi.org/10.1117/12.2004762	No AI Model	This article presents an assessment of the wound healing is performed with color segmentation within the boundaries of the wound image, by applying the K-Mean color clustering algorithm based on the red-yellow-black (RYB) evaluation model.
114	Chan et al [2020]	Chan, Kai Siang, and Zhiwen Joseph Lo. "Wound assessment, imaging and monitoring systems in diabetic foot ulcers: A systematic review." International wound journal 17.6 (2020): 1909-1923.	Excluded	https://doi.org/10.1111/iwj.13481	No AI Model	study aims to review existing literature on the available wound assessment and monitoring systems for DFU.
115	Van Netten et al [2013]	van Netten, Jaap J., et al. "Infrared thermal imaging for automated detection of diabetic foot complications." (2013): 1122-1129.	Excluded	https://doi.org/10.1177/193229681300700504	No AI Model	They explore the first steps in the applicability of high-resolution infrared thermal imaging for noninvasive automated detection of signs of diabetic foot disease.
116	Ottolino‐Perry et al [2017]	Ottolino‐Perry, Kathryn, et al. "Improved detection of clinically relevant wound bacteria using autofluorescence image‐guided sampling in diabetic foot ulcers." International wound journal 14.5 (2017): 833-841.	Excluded	https://doi.org/10.1111/iwj.12717	No AI Model	we report the results of a clinical study evaluating the use of real-time AF imaging to visualise bacteria in and around the wound bed and to guide swabbing during the clinical assessment of diabetic foot ulcers, compared with the Levine technique.
117	Li et al [2020]	Li, Shuxin, et al. "Imaging in chronic wound diagnostics." Advances in wound care 9.5 (2020): 245-263.	Excluded	https://doi.org/10.1089/wound.2019.0967	No AI Model	This review summarizes the creation of these probes and their potential implications in wound monitoring.
118	Yuan et al [2018]	Yuan, Zhengnan, et al. "A compact wearable system for detection and estimation of open wound status in diabetic patient." 2018 IEEE Asia Pacific Conference on Postgraduate Research in Microelectronics and Electronics (PrimeAsia). IEEE, 2018.	Excluded	http://doi.org/10.1109/PRIMEASIA.2018.8598064	No AI Model & no images based work	thier system monitors the healing process through the saturation of exudate in the absorbent dressing and the pathogen of infection by estimating the top gas of wound based on the various bacteria's metabolites.
119	Hagen et al [2010]	Hagen, Hans, ed. Scientific Visualization: Advanced Concepts. Schloss Dagstuhl-Leibniz-Zentrum für Informatik GmbH, 2010.	Excluded	https://d1wqtxts1xzle7.cloudfront.net/84348302/dfu-vol1-complete-libre.pdf?1650235338=&response-content-disposition=inline%3B+filename%3DScientific_Visualization_Advanced_Concep.pdf&Expires=1735395640&Signature=LzzVKKGpQZI9o4WqTt~LRQ5cOC3upoLBo9JzWxymjitL30C4AHeaRZ0AZW~fksGzNZ-o5SFCIP~3w2H1jE6PoW5IDzcrC3nhf9xH65qlSIEF6PWRNsEkCsXZR8-zpwUgehL6sIcy8oQEZrAAPIkzKraqSeR3AZ8fOqvfq4QiovUh2QU4wuWSHJeLI98y…	No AI Model
120	Papazoglou et al [2010]	Papazoglou, Elisabeth S., et al. "Image analysis of chronic wounds for determining the surface area." Wound repair and regeneration 18.4 (2010): 349-358.	Excluded	https://doi.org/10.1111/j.1524-475X.2010.00594.x	No AI Model	The method derives from a combination of color-based image analysis algorithms, and thier results are validated with wounds in animal models and human wounds of diverse patients.
121	Fauzi et al [2015]	Fauzi, Mohammad Faizal Ahmad, et al. "Computerized segmentation and measurement of chronic wound images." Computers in biology and medicine 60 (2015): 74-85.	Excluded	https://doi.org/10.1016/j.compbiomed.2015.02.015	No AI Model	They proposed a method to segment chronic wounds based on 4D probability map.
122	Bhelonde et al[2015]	Bhelonde, Ashish, et al. "Flexible wound assessment system for diabetic patient using android smartphone." 2015 international conference on green computing and internet of things (ICGCIoT). IEEE, 2015.	Excluded	http:// doi.org/10.1109/ICGCIoT.2015.7380509	No AI Model	They propose a novel wound image analysis system implemented solely on the Android smart-phone.
123	Gholami et al [2017]	Gholami, Peyman, et al. "Segmentation and measurement of chronic wounds for bioprinting." IEEE journal of biomedical and health informatics 22.4 (2017): 1269-1277.	Excluded	http:// doi.org/10.1109/JBHI.2017.2743526	No AI Model	They have designed a novel approach for the healing of chronic wounds, based on semiautomatic segmentation of wound images, improving clinicians' control of the bioprinting process through more accurate coordinates.
124	Dhane et al [2017]	Dhane, Dhiraj Manohar, et al. "Fuzzy spectral clustering for automated delineation of chronic wound region using digital images." Computers in biology and medicine 89 (2017): 551-560.	Excluded	https://doi.org/10.1016/j.compbiomed.2017.04.004	No AI Model	The paper introduces a novel method for ulcer boundary demarcation and estimation, using optical images captured by a hand-held digital camera.
125	Babu et al [2017]	Babu, K. S., Kumar YB Ravi, and Sukanta Sabut. "An improved watershed segmentation by flooding and pruning algorithm for assessment of diabetic wound healing." 2017 2nd IEEE International Conference on Recent Trends in Electronics, Information & Communication Technology (RTEICT). IEEE, 2017.	Excluded	http://doi.org/10.1109/RTEICT.2017.8256683	No AI Model	They improve the accuracy of segmenting the diabetic wound and assessment of diabetic wound healing process by incorporating the proposed method of improved watershed segmentation by flooding and pruning technique.
126	Wang et al [2014]	Wang, Lei, et al. "Smartphone-based wound assessment system for patients with diabetes." IEEE Transactions on Biomedical Engineering 62.2 (2014): 477-488.	Excluded	http://doi.org/10.1109/TBME.2014.2358632	No AI Model	They propose a novel wound image analysis system implemented solely on the Android smartphone.
127	Gosak et al [2023]	Gosak, Lucija, et al. "Artificial Intelligence based prediction of diabetic foot risk in patients with diabetes: a literature review." Applied Sciences 13.5 (2023): 2823.	Excluded	https://doi.org/10.3390/app13052823	No AI Model
128	Pappachan et al [2022]	Pappachan, Joseph M., et al. "The role of artificial intelligence technology in the care of diabetic foot ulcers: the past, the present, and the future." World Journal of Diabetes 13.12 (2022): 1131.	Excluded	https://doi.org/10.4239/wjd.v13.i12.1131	No AI Model
129	Adam et al [2017]	Adam, Muhammad, et al. "Computer aided diagnosis of diabetic foot using infrared thermography: A review." Computers in biology and medicine 91 (2017): 326-336.	Excluded	https://doi.org/10.1016/j.compbiomed.2017.10.030	No AI Model	They reviewed several studies have proposed infrared thermography-based computer aided diagnosis (CAD) methods for diabetic foot.
130	Anand et al [2011]	Anand, Suresh, et al. "Clinical applications of diffuse reflectance spectroscopy in normal and prediabetic subjects-A pilot study." 2011 Defense Science Research Conference and Expo (DSR). IEEE, 2011.	Excluded	10.1109/DSR.2011.6026804	No AI Model
131	Senneville et al[2020]	Senneville, Éric, et al. "Diagnosis of infection in the foot in diabetes: a systematic review." Diabetes/metabolism research and reviews 36 (2020): e3281.	Excluded	https://doi.org/10.1002/dmrr.3281	No AI Model & no images based work
132	Fleischer et al.[2009]	Fleischer, Adam E., et al. "Combined clinical and laboratory testing improves diagnostic accuracy for osteomyelitis in the diabetic foot." The Journal of foot and ankle surgery 48.1 (2009): 39-46.	Excluded	https://doi.org/10.1053/j.jfas.2008.09.003	No AI Model & no images based work & No recent work
133	Muta et al [2006]	Muta, Mariko, et al. "Mechanical analysis of tumor growth regression by the cyclooxygenase-2 inhibitor, DFU, in a Walker256 rat tumor model: importance of monocyte chemoattractant protein-1 modulation." Clinical cancer research 12.1 (2006): 264-272.	Excluded	https://doi.org/10.1158/1078-0432.CCR-05-1052	No AI Model
134	Dabas et al[2023]	Dabas, Mai, et al. "Application of artificial intelligence methodologies to chronic wound care and management: a scoping review." Advances in wound care 12.4 (2023): 205-240.	Excluded	https://doi.org/10.1089/wound.2021.0144	No AI Model
135	Hepworth et al [2012]	Hepworth, Philip J., et al. "Broiler chickens can benefit from machine learning: support vector machine analysis of observational epidemiological data." Journal of the Royal Society Interface 9.73 (2012): 1934-1942	Excluded	https://doi.org/10.1098/rsif.2011.0852	Lack of citation
136	Dzieciuchowicz et al [2012]	Dzieciuchowicz, Łukasz, et al. "Monitoring of systemic inflammatory response in diabetic patients with deep foot infection treated with negative pressure wound therapy." Foot & Ankle International 33.10 (2012): 832-837	Excluded	https://doi.org/10.3113/FAI.2012.0832	Lack of citation
137	Acharya et al [2012]	Acharya, U. Rajendra, et al. "Computer-based identification of type 2 diabetic subjects with and without neuropathy using dynamic planter pressure and principal component analysis." Journal of medical systems 36 (2012): 2483-2491	Excluded	https://doi.org/10.1007/s10916-011-9715-0	Lack of citation
138	Chekh et al [2013]	Chekh, Viktor, et al. "Quantitative early detection of diabetic foot." Proceedings of the International Conference on Bioinformatics, Computational Biology and Biomedical Informatics. 2013	Excluded	https://doi.org/10.1145/2506583.2506598	Lack of citation
139	Yusuf et al [2013]	Yusuf, N., et al. "Diagnosis of bacteria for diabetic foot infection using electronic nose technology." 2013 IEEE Conference on Wireless Sensor (ICWISE). IEEE, 2013	Excluded	10.1109/ICWISE.2013.6728791	Lack of citation
140	Oe, M., et al [2012]	Oe, M., et al. "Thermographic findings in a case of type 2 diabetes with foot ulcer and osteomyelitis." Journal of wound care 21.6 (2012): 274-278.	Excluded	https://doi.org/10.12968/jowc.2012.21.6.274	No AI
141	Silva et al [2014]	Silva, Rebeca N., et al. "Non‐invasive method to analyse the risk of developing diabetic foot." Healthcare technology letters 1.4 (2014): 109-113	Excluded	https://doi.org/10.1049/htl.2014.0076	Lack of citation
142	Abdullah et al [2014]	Abdullah, Azian Azamimi, et al. "Multivariate prediction model for early detection and classification of bacterial species in diabetic foot ulcers." International Conference on Advances in Intelligent Systems in Bioinformatics (2013). Atlantis Press, 2014	Excluded	https://www.atlantis-press.com/proceedings/intel-13/11354	Lack of citation
143	Diwani et al [2014]	Diwani, Salim Amour, and Anael Sam. "Diabetes forecasting using supervised learning techniques." Adv Comput Sci an Int J 3 (2014): 10-18	Excluded	https://d1wqtxts1xzle7.cloudfront.net/100322298/ACSIJ-2014-3-4-476.pdf?1679910746=&response-content-disposition=inline%3B+filename%3DDiabetes_Forecasting_Using_Supervised_Le.pdf&Expires=1730907575&Signature=JQrR6-789KRHCgIVHHXiDz6XrrZZMuhmtp~mNeuYd0mBdpcZyXYCxMMG7edXn2iqFQFQJHfa61heXkfRgbYnUWqQEkiXlY2ffCjoMxqA-lhh9jmOWjozVcGFE6ceEytFSOk5IYdkxMSqS7XlG4P9TFj78ndi2dZzr5KjWEAww6fwVAObYP5wf2Pq8XumLyKm…	Lack of citation
144	Yong et al [2015]	Yong, Kin Fuai, et al. "FootNote: designing a cost effective plantar pressure monitoring system for diabetic foot ulcer prevention." Proceedings of the 6th Augmented Human International Conference. 2015	Excluded	https://doi.org/10.1145/2735711.2735819	Lack of citation
145	Wafai et al [2015]	Wafai, Linah, et al. "Computational Intelligence in Detecting Abnormal Pressure in the Diabetic Foot." Encyclopedia of Information Science and Technology, Third Edition. IGI Global, 2015. 5523-5533	Excluded	10.4018/978-1-4666-5888-2.ch545	Lack of citation
146	Bagavathiappan et al [2010]	Bagavathiappan, Subramnaiam, et al. "Correlation between plantar foot temperature and diabetic neuropathy: a case study by using an infrared thermal imaging technique." Journal of diabetes science and technology 4.6 (2010): 1386-1392	Excluded	https://doi.org/10.1177/193229681000400613	Lack of citation
147	Brownrigg et al [2013]	Brownrigg, J. R. W., et al. "Evidence-based management of PAD & the diabetic foot." European Journal of Vascular and Endovascular Surgery 45.6 (2013): 673-681.	Excluded	https://doi.org/10.1016/j.ejvs.2013.02.014	No AI
148	Turns et al [2011]	Turns, Martin. "The diabetic foot: an overview of assessment and complications." British Journal of Nursing 20.Sup8 (2011): S19-S25	Excluded	https://doi.org/10.12968/bjon.2011.20.Sup8.S19	Lack of citation
149	Song et al [2012]	Song, Bo, and Ahmet Sacan. "Automated wound identification system based on image segmentation and artificial neural networks." 2012 IEEE International Conference on bioinformatics and biomedicine. IEEE, 2012	Excluded	10.1109/BIBM.2012.6392633	Lack of citation
150	Zorić et al [2024]+B234	Zorić, Bruno, Dražen Bajer, and Mario Dudjak. "Feature extraction procedures for chronic wound tissue classification." 2024 Zooming Innovation in Consumer Technologies Conference (ZINC). IEEE, 2024.	Excluded	http://doi.org/10.1109/ZINC61849.2024.10579393	lack of citation
151	Jian et al [2013]	Jian, Lee Wei, and Teik-Cheng Lim. "Automated detection of diabetes by means of higher order spectral features obtained from heart rate signals." Journal of medical imaging and health informatics 3.3 (2013): 440-447	Excluded	https://doi.org/10.1166/jmihi.2013.1178	Lack of citation and No AI Model	means of higher order spectral features
152	Mori et al [2013]	Mori, Taketoshi, et al. "Morphological pattern classification system for plantar thermography of patients with diabetes." (2013): 1102-1112	Excluded	https://doi.org/10.1177/193229681300700502	Lack of citation and No AI Model	A cross-sectional observational study
153	Terranova et al [2013]	Terranova, Claudio, and Andrea Bruttocao. "The clinical management of diabetic foot in the elderly and medico-legal implications." Medicine, Science and the Law 53.4 (2013): 187-193	Excluded	https://doi.org/10.1177/0025802412473595	Lack of citation and No AI Model	review of the literature,
154	Dubský et al [2013]	Dubský, Michal, et al. "Risk factors for recurrence of diabetic foot ulcers: prospective follow‐up analysis in the Eurodiale subgroup." International wound journal 10.5 (2013): 555-561.	Excluded	https://doi.org/10.1111/j.1742-481X.2012.01022.x	No AI
155	Bennetts et al [2013]	Bennetts, Craig J., et al. "Clustering and classification of regional peak plantar pressures of diabetic feet." Journal of biomechanics 46.1 (2013): 19-25	Excluded	https://doi.org/10.1016/j.jbiomech.2012.09.007	Article where the target is not detection, classification, or segmentation.	Pressures of diabetic feet
156	Nelson et al [2013]	Nelson, E. Andrea, et al. "Concordance in diabetic foot ulcer infection." BMJ open 3.1 (2013): e002370	Excluded	https://doi.org/10.1136/bmjopen-2012-002370	Article where the target is not detection, classification, or segmentation and Lack of citation	Concordance in diabetic foot ulcer infection
157	Foltynski et al [2013]	Foltynski, Piotr, et al. "Accuracy and precision of selected wound area measurement methods in diabetic foot ulceration." Diabetes technology & therapeutics 15.8 (2013): 711-720	Excluded	https://doi.org/10.1089/dia.2013.0026	Article where the target is not detection, classification, or segmentation	wound shape
158	Reddy et al. [2021]	Reddy, Shiva Shankar, Gadiraju Mahesh, and N. Meghana Preethi. "Exploiting machine learning algorithms to diagnose foot ulcers in diabetic patients." EAI Endorsed Transactions on Pervasive Health and Technology 7.29 (2021): e2-e2.	Excluded	https://doi.org/10.4108/eai.24-8-2021.170752	Article where the target is not detection, classification, or segmentation	There target is to predict the diabetic foot ulcer disease
159	Davradou et al. [2022]	Davradou, Agapi, et al. "Diabetic foot ulcers monitoring by employing super resolution and noise reduction deep learning techniques." Proceedings of the 15th International Conference on PErvasive Technologies Related to Assistive Environments. 2022.	Excluded	https://doi.org/10.1145/3529190.3529214	Article where the target is not detection, classification, or segmentation	There target to improve Qauality of images.
160	Lindberg JW et al. [2021]	Lindberg JW. Predicting clinical outcomes in a diabetic foot ulcer population using fluorescence imaging. Advances in Skin & Wound Care. 2021;34(11):596–601	Excluded	10.1097/01.ASW.0000792920.34104.83	Article where the target is not detection, classification, or segmentation.	Predicting clinical outcomes by explores the use of fluorescence imaging to predict clinical outcomes in patients with diabetic foot ulcers.
161	Yap MH et al.[2021b]	Yap MH, Hachiuma R, Alavi A, Bru ̈ngel R, Cassidy B, Goyal M, et al. Deep learning in diabetic foot ulcers detection: a comprehensive evaluation. Computers in Biology and Medicine. 2021;135:104596.	Excluded	https://doi.org/10.1016/j.compbiomed.2021.104596	Article where the target is not detection, classification, or segmentation	It is review paper that provides a thorough evaluation of deep learning techniques for detecting diabetic foot ulcers.
162	Stojadinovic et al [2013]	Stojadinovic, Olivera, et al. "Increased number of Langerhans cells in the epidermis of diabetic foot ulcers correlates with healing outcome." Immunologic research 57 (2013): 222-228.	Excluded	https://doi.org/10.1007/s12026-013-8474-z	Article where the target is not detection, classification, or segmentation
163	Shahi et al [2012]	Shahi, Shailesh K., et al. "Prevalence of diabetic foot ulcer and associated risk factors in diabetic patients from North India." The journal of diabetic foot complications 4.3 (2012): 83-91	Excluded	https://www.researchgate.net/profile/Shailesh-Shahi/publication/264006758_Open_access_publishing_The_Journal_of_Diabetic_Foot_Complications_Prevalence_of_Diabetic_Foot_Ulcer_and_Associated_Risk_Factors_in_Diabetic_Patients_From_North_India/links/0c96053c8ca7e5808d000000/Open-access-publishing-The-Journal-of-Diabetic-Foot-Complications-Prevalence-of-Diabetic-Foot-Ulcer-and-Associated-Risk-Factors-…	Article where the target is not detection, classification, or segmentation and Lack of citation
164	Lev-Tov et al [2013]	Lev-Tov, Hadar, et al. "Cellular versus acellular matrix devices in treatment of diabetic foot ulcers: study protocol for a comparative efficacy randomized controlled trial." Trials 14 (2013): 1-8.	Excluded	https://doi.org/10.1186/1745-6215-14-8	Article where the target is not detection, classification, or segmentation
165	Sotto et al [2012]	Sotto, Albert, et al. "Distinguishing colonization from infection with Staphylococcus aureus in diabetic foot ulcers with miniaturized oligonucleotide arrays: a French multicenter study." Diabetes Care 35.3 (2012): 617-623.	Excluded	https://doi.org/10.2337/dc11-1352	Article where the target is not detection, classification, or segmentation
166	Madanchi et al [2013]	Madanchi, Nima, et al. "Who are diabetic foot patients? A descriptive study on 873 patients." Journal of Diabetes & Metabolic Disorders 12 (2013): 1-6.	Excluded	https://doi.org/10.1186/2251-6581-12-36	Article where the target is not detection, classification, or segmentation
167	Tahrani et al [2012]	Tahrani, Abd A., et al. "Cutaneous structural and biochemical correlates of foot complications in high-risk diabetes." Diabetes Care 35.9 (2012): 1913-1918.	Excluded	https://doi.org/10.2337/dc11-2076	Article where the target is not detection, classification, or segmentation.
168	Brownrigg et al [2012]	Brownrigg, J. R. W., et al. "The association of ulceration of the foot with cardiovascular and all-cause mortality in patients with diabetes: a meta-analysis." Diabetologia 55 (2012): 2906-2912.	Excluded	https://doi.org/10.1007/s00125-012-2673-3	Article where the target is not detection, classification, or segmentation
169	Veredas et al[2015]	Veredas, F. J., Luque-Baena, R. M., Martín-Santos, F. J., Morilla-Herrera, J. C., & Morente, L. (2015). Wound image evaluation with machine learning. Neurocomputing, 164, 112-122.	Excluded	https://doi.org/10.1016/j.neucom.2014.12.091	Not ML detection	This study provides detection using standard ML classification algorithms
170	Liu et al [2013]	Liu, Chanjuan, et al. "Statistical analysis of spectral data: a methodology for designing an intelligent monitoring system for the diabetic foot." Journal of biomedical optics 18.12 (2013): 126004-126004	Excluded	https://doi.org/10.1117/1.JBO.18.12.126004	Article with no images	Statistical analysis of spectral data
171	Feng et al [20]	Feng, Shu-Hong, et al. "Risk factors and gene type for infections of MRSA in diabetic foot patients in Tianjin, China." The international journal of lower extremity wounds 12.2 (2013): 106-112	Excluded	https://doi.org/10.1177/1534734613489991	Article with no images	Risk Factors and Gene Type for Infections of MRSA in Diabetic Foot
172	Demetriou et al [2013]	Demetriou, Maria, et al. "Tissue and swab culture in diabetic foot infections: neuropathic versus neuroischemic ulcers." The international journal of lower extremity wounds 12.2 (2013): 87-93	Excluded	https://doi.org/10.1177/1534734613481975	Article with no images	Used Data like Age
173	Hjelm etal [2013]	Hjelm, Katarina, and Esther Beebwa. "The influence of beliefs about health and illness on foot care in Ugandan persons with diabetic foot ulcers." The open nursing journal 7 (2013): 123	Excluded	10.2174/1874434601307010123	Article with no images	Used Data like Age
174	Brechow et al [2013]	Brechow, Andrej, et al. "Improving major amputation rates in the multicomplex diabetic foot patient: focus on the severity of peripheral arterial disease." Therapeutic advances in endocrinology and metabolism 4.3 (2013): 83-94	Excluded	https://doi.org/10.1177/2042018813489719	Article with no images	measurement of the ankle brachial index
175	Van et al [2014]	van Netten, Jaap J., et al. "Diagnostic values for skin temperature assessment to detect diabetes-related foot complications." Diabetes technology & therapeutics 16.11 (2014): 714-721.	Excluded	https://doi.org/10.1089/dia.2014.0052	Article with no images	Based on Foot temperature
176	Schäfer et al [2021]	Schäfer, Zeinab, et al. "Toward machine-learning-based decision support in diabetes care: A risk stratification study on diabetic foot ulcer and amputation." Frontiers in medicine 7 (2021): 601602.	Excluded	https://doi.org/10.3389/fmed.2020.601602	Article with no images	They analyze the data of 246,705 patients with diabetes to assess some of the main risk factors for developing DFU/amputation
177	Jung K et al. [2016]	Jung K, Covington S, Sen CK, Januszyk M, Kirsner RS, Gurtner GC, et al. Rapid identification of slow healing wounds. Wound Repair and Regeneration. 2016;24(1):181–188.	Excluded	https://doi.org/10.1111/wrr.12384	Article with no images	The study uses advanced biomarkers to rapidly identify slow-healing wounds, focusing on early detection and intervention strategies.
178	Haque et al [2022]	Haque, Fahmida, et al. "Machine learning-based diabetic neuropathy and previous foot ulceration patients detection using electromyography and ground reaction forces during gait." Sensors 22.9 (2022): 3507.	Excluded	https://doi.org/10.3390/s22093507	Article with no images	propose using Machine learning techniques to identify DN and DFU patients by using EMG and GRF data.
179	Jung et al. [2016]	Jung, Kenneth, et al. "Rapid identification of slow healing wounds." Wound Repair and Regeneration 24.1 (2016): 181-188.	Excluded	https://doi.org/10.1111/wrr.12384	Article with no images	mode used some influential features such as: Patient age.
180	Dzigan et al [2011]	Dzigan, Yifat, and Shay Zucker. "Directed follow-up strategy of low-cadence photometric surveys in search of transiting exoplanets–I. Bayesian approach for adaptive scheduling." Monthly Notices of the Royal Astronomical Society 415.3 (2011): 2513-2522	Excluded	https://doi.org/10.1111/j.1365-2966.2011.18876.x	Article with no images	The paper presents a Bayesian approach for adaptively scheduling follow-up observations in low-cadence photometric surveys to efficiently search for transiting exoplanets
181	Ferreira, Ana Cláudia Barbosa Honório et al [2023]	Ferreira, Ana Cláudia Barbosa Honório, et al. "Neural network-based method to stratify people at risk for developing diabetic foot: A support system for health professionals." Plos one 18.7 (2023): e0288466.	Excluded	https://doi.org/10.1371/journal.pone.0288466	Article with no images
182	Lipsky et al [2006]	Lipsky, Benjamin A., et al. "Diagnosis and treatment of diabetic foot infections." Plastic and reconstructive surgery 117.7S (2006): 212S-238S.	Excluded	http://doi.org/10.1097/01.prs.0000222737.09322.77	Article with no images , Nor AI model, and Not Recent work
183	Boulton et al [2018]	Boulton, Andrew JM, et al. "Diagnosis and management of diabetic foot complications." (2018).	Excluded	https://doi.org/10.2337/db20182-1	Article with no images and No AI Model Model
184	Sadaf et al [2022]	Sadaf, Dania, et al. "Detection of diabetic foot ulcer using machine/deep learning." Advances in Deep Learning for Medical Image Analysis (2022): 101-123.	Excluded	https://www.taylorfrancis.com/chapters/edit/10.1201/9781003230540-7/detection-diabetic-foot-ulcer-using-machine-deep-learning-dania-sadaf-javeria-amin-muhammad-sharif-mussarat-yasmin	Article with no images and No AI Model Model	This chapter presents a review of existing methods and mainly focuses on the approaches of pre-processing, segmentation, detection, and recognition of DFU using handcrafted and deep machine learning methods with their challenges and research gaps.
185	Yamanakkanavar et al [2020]	Yamanakkanavar, Nagaraj, Jae Young Choi, and Bumshik Lee. "MRI segmentation and classification of human brain using deep learning for diagnosis of Alzheimer’s disease: a survey." Sensors 20.11 (2020): 3243.	Excluded	https://doi.org/10.3390/s20113243	Article with no images and No AI Model Model
186	Malo et al [2010]	Malo, Markus KH, et al. "Numerical analysis of uncertainties in dual frequency bone ultrasound technique." Ultrasound in medicine & biology 36.2 (2010): 288-294	Excluded	https://doi.org/10.1016/j.ultrasmedbio.2009.10.008	No AI Model
187	Zhang, Jianglin,et al [2022]	Zhang, Jianglin, et al. "A comprehensive review of methods based on deep learning for diabetes-related foot ulcers." Frontiers in Endocrinology 13 (2022): 945020.	Excluded	https://doi.org/10.3389/fendo.2022.945020	Article with no images and No AI Model Model
188	Shahin et al [2013]	Shahin, Eman S., et al. "Quality o f life satisfaction of diabetic foot patients: Comparative study." J Am Sci 9.1 (2013): 474-483	Excluded	https://d1wqtxts1xzle7.cloudfront.net/36194428/Diabetic_foot_paper_after_publication-libre.pdf?1420707652=&response-content-disposition=inline%3B+filename%3DQuality_of_life_and_satisfaction_of_diab.pdf&Expires=1730886629&Signature=GXXok2Dft2xvCRcsfQKUvAQiHBzcuPi9PKowcyq4pJ5F-wAvhSk7nbjbeuS6LXTe9DuGmjaW6~0krTs~sJ6GE926eJxfogygN8IYwaqkqRZtuIhfDH57MjHwehvU-9D~S4z5ksh0c9-yA5sPFK-rSIdfuFjV9bsT9~hu0vgj…	Article with no images and Lake of citation	Used Data like Age and Gender
189	Hsu et al.[2019]	Hsu, Jui-Tse, et al. "Chronic wound assessment and infection detection method." BMC medical informatics and decision making 19 (2019): 1-20.	Excluded	https://doi.org/10.1186/s12911-019-0813-0	Article with no images and Not DFU wounds
190	Milne et al [2012]	Milne, Tamara E., et al. "Healing times of diabetic foot ulcers: investigating the influence of infection and peripheral arterial disease." Journal of Diabetic Foot Complications 5.2 (2013): 29-38.	Excluded	https://api.research-repository.uwa.edu.au/ws/portalfiles/portal/152385890/Healing_times_of_Diabetic_Foot_Ulcers.pdf	No image-based work
191	Grek et al [2015]	Grek, Christina L., et al. "Topical administration of a connexin43‐based peptide augments healing of chronic neuropathic diabetic foot ulcers: a multicenter, randomized trial." Wound Repair and Regeneration 23.2 (2015): 203-212.	Excluded	https://doi.org/10.1111/wrr.12275	No image-based work
192	Emanuel et al [2012]	Emanuel, Peter A., et al. "Detection and tracking of a novel genetically tagged biological simulant in the environment." Applied and environmental microbiology 78.23 (2012): 8281-8288.	Excluded	https://doi.org/10.1128/AEM.02006-12	No image-based work
193	Maione et al [2015]	Maione, Anna G., et al. "Three-dimensional human tissue models that incorporate diabetic foot ulcer-derived fibroblasts mimic in vivo features of chronic wounds." Tissue Engineering Part C: Methods 21.5 (2015): 499-508.	Excluded	https://doi.org/10.1089/ten.tec.2014.0414	No image-based work
194	Lovatto et al [2015]	Lovatto, L., et al. "In vivo reflectance confocal microscopy of equivocal melanocytic lesions detected by digital dermoscopy follow‐up." Journal of the European Academy of Dermatology and Venereology 29.10 (2015): 1918-1925.	Excluded	https://doi.org/10.1111/jdv.13067	No image-based work
195	Wolcott et al [2015]	Wolcott, R. "Economic aspects of biofilm-based wound care in diabetic foot ulcers." Journal of wound care 24.5 (2015): 189-194.	Excluded	https://doi.org/10.12968/jowc.2015.24.5.189	No image-based work and No AI Model
196	Sandhu et al [2014]	Sandhu, Sumeet, Irani Rathnayake, and Flavia Huygens. "Prevalence of methicillin resistance and virulence determinants of Staphylococcus aureus in diabetic foot ulcers." International Journal of Basic and Clinical Pharmacology 3.6 (2014): 978-982.	Excluded	https://eprints.qut.edu.au/80220/	No image-based work & No AI Model
197	Moura et al [2014]	Moura, Liane IF, et al. "Chitosan-based dressings loaded with neurotensin—an efficient strategy to improve early diabetic wound healing." Acta biomaterialia 10.2 (2014): 843-857.	Excluded	https://doi.org/10.1016/j.actbio.2013.09.040	No image-based work & No AI Model
198	Yuan et al [2010]	Yuan, Zhijia, et al. "Noninvasive and high-resolution optical monitoring of healing of diabetic dermal excisional wounds implanted with biodegradable in situ gelable hydrogels." Tissue Engineering Part C: Methods 16.2 (2010): 237-247	Excluded	https://doi.org/10.1089/ten.tec.2009.0152	No AI Model
199	McInnes et al [2014]	McInnes, Rachael L., et al. "Contrasting host immuno‐inflammatory responses to bacterial challenge within venous and diabetic ulcers." Wound Repair and Regeneration 22.1 (2014): 58-69.	Excluded		No image-based work & No AI Model				https://doi.org/10.1111/wrr.12133
200	Braun et al [2014]	Braun, Liza R., et al. "Diabetic foot ulcer: an evidence-based treatment update." American journal of clinical dermatology 15 (2014): 267-281	Excluded	https://doi.org/10.1007/s40257-014-0081-9	No image-based work				https://doi.org/10.1111/wrr.12133
201	Wijesinghe et al [2019]	Wijesinghe, Isuru, et al. "A smart telemedicine system with deep learning to manage diabetic retinopathy and foot ulcers." 2019 Moratuwa Engineering Research Conference (MERCon). IEEE, 2019	Excluded	10.1109/MERCon.2019.8818682	Articles with no accuracy measurements for the results.
202	Khanna et al [2022]	Khanna, Narendra N., et al. "Cardiovascular/stroke risk stratification in diabetic foot infection patients using deep learning-based artificial intelligence: an investigative study." Journal of clinical medicine 11.22 (2022): 6844.	Excluded	https://doi.org/10.3390/jcm11226844	Articles with no accuracy measurements for the results.
203	Herna ́ndez A et al.[2019] Conference article	Herna ́ndez A, Arteaga-Marrero N, Villa E, Fabelo H, Callic ́o GM, Ruiz-Alzola J. Automatic Segmentation Based on Deep Learning Techniques for Diabetic Foot Monitoring Through Multimodal Images. In: International Conference on Image Analysis and Processing; 2019. p. 414–424.	Excluded	https://doi.org/10.1007/978-3-030-30645-8_38	Articles with no accuracy measurements for the results.
204	Lo ́pez-Cabrera JD et al. [2021] Conference article	Lo ́pez-Cabrera JD,Ruiz-GonzalezY,D ́ıaz-AmadorR,Taboada-CrispiA.Automatic Classificationof Diabetic Foot Ulcers Using Computer Vision Techniques. In: International Workshop on Artificial Intelligence and Pattern Recognition. Springer; 2021. p. 290–299.	Excluded	https://doi.org/10.1007/978-3-030-89691-1_29	Article with no accuracy measurements for the results.
205	Spichler et al [2015]	Spichler, Anne, et al. "Microbiology of diabetic foot infections: from Louis Pasteur to ‘crime scene investigation’." BMC medicine 13 (2015): 1-13.	Excluded	https://doi.org/10.1186/s12916-014-0232-0	No accuracy measurement used
206	Hassib et al [19]	Hassib, Mariam, et al. "Diabetic Foot Ulcer Segmentation Using Convolutional and Transformer-Based Models." Diabetic Foot Ulcers Grand Challenge. Cham: Springer International Publishing, 2022. 83-91	Excluded	https://doi.org/10.1007/978-3-031-26354-5_7	Missing information	No PDF file
207	Patel S et al. [2017]Conference article	Patel S, Patel R, Desai D. Diabetic foot ulcer wound tissue detection and classification. In: 2017 international conference on innovations in information, embedded and communication systems (ICIIECS). IEEE; 2017. p. 1–5.	Excluded	10.1109/ICIIECS.2017.8276007	Missing information	The abstract lacks detailed information about the dataset, results, and evaluation metrics, as the article is not open access and provides limited details.
208	Jawahar M et al. [2020]Conference article	Jawahar M, Anbarasi LJ, Jasmine SG, Narendra M. Diabetic foot ulcer segmentation using color space models. In: 2020 5th international conference on communication and electronics systems (ICCES). IEEE; 2020. p. 742–747.	Excluded	10.1109/ICCES48766.2020.9138024	Missing information	The abstract lacks detailed information about the dataset, results, and evaluation metrics, as the article is not open access and provides limited details.
209	Patel et al. [2017] Conference article	Patel, Samsunnisha, Rachna Patel, and Dhara Desai. "Diabetic foot ulcer wound tissue detection and classification." 2017 international conference on innovations in information, embedded and communication systems (ICIIECS). IEEE, 2017.	Excluded	10.1109/ICIIECS.2017.8276007	Missing information	The abstract lacks detailed information about the dataset, results, and evaluation metrics, as the article is not open access and provides limited details.
210	Shapiro et al [2011]	Shapiro, Jarrod, and Aksone Nouvong. "Assessment of Microcirculation and the Prediction of Healing in Diabetic Foot Ulcers." Topics in the Prevention, Treatment and Complications of Type 2 Diabetes (2011): 215-226.	Excluded	https://books.google.com.sa/books?hl=en&lr=&id=k3-ZDwAAQBAJ&oi=fnd&pg=PA215&dq=dfu+detection+based+image&ots=HFJlNOltzv&sig=544AcpC5M0RJ3yi52bahXsYKOI8&redir_esc=y#v=onepage&q&f=false	no AI
211	Vilcahuaman et al [2014]	Vilcahuaman, Luis, et al. "Detection of diabetic foot hyperthermia by infrared imaging." 2014 36th Annual International Conference of the IEEE Engineering in Medicine and Biology Society. IEEE, 2014	Excluded	10.1109/EMBC.2014.6944705	Missing information	No PDF file
212	Monteiro‐Soares et al [2012]	Monteiro‐Soares, Matilde, et al. "Predictive factors for diabetic foot ulceration: a systematic review." Diabetes/metabolism research and reviews 28.7 (2012): 574-600.	Excluded	https://doi.org/10.1002/dmrr.2319	no AI
213	Pangaribuan et al [2014]	Pangaribuan, Jefri Junifer. "Diagnosis of diabetes mellitus using extreme learning machine." 2014 International Conference on Information Technology Systems and Innovation (ICITSI). IEEE, 2014	Excluded	10.1109/ICITSI.2014.7048234	Missing information	The abstract lacks detailed information about the dataset, results, and evaluation metrics, as the article is not open access and provides limited details.
214	Bru ̈ngel R. et al. [2021] Conference article	Bru ̈ngel R, Friedrich CM. DETR and YOLOv5: exploring performance and self-training for diabetic foot ulcer detection. In: 2021 IEEE 34th International Symposium on Computer-Based Medical Systems (CBMS). IEEE; 2021. p. 148–153.	Excluded	10.1109/CBMS52027.2021.00063	Missing information	The abstract lacks detailed information about the dataset, results, and evaluation metrics, as the article is not open access and provides limited details.
215	Wang et al [2015]	Wang, Changhan, et al. "A unified framework for automatic wound segmentation and analysis with deep convolutional neural networks." 2015 37th annual international conference of the ieee engineering in medicine and biology society (EMBC). IEEE, 2015	Excluded	10.1109/EMBC.2015.7318881	missing information	The abstract lacks detailed information
216	Gardner et al [2013]	Gardner, Sue E., et al. "The neuropathic diabetic foot ulcer microbiome is associated with clinical factors." Diabetes 62.3 (2013): 923-930.	Excluded	https://doi.org/10.2337/db12-0771	no AI
217	El, Ahmed Mostafa Abd El-Aal, et al.	El, Ahmed Mostafa Abd El-Aal, et al. "Comparative Analysis: Deep vs. Machine Learning for Early DFU Detection in Medical Imaging." 2023 Intelligent Methods, Systems, and Applications (IMSA). IEEE, 2023.	Excluded	http://doi.org/10.1109/IMSA58542.2023.10217437	Missing information	the full article is missing
218	Bougrine A et al. [2019] Conference article	Bougrine A, Harba R, Canals R, Ledee R, Jabloun M. On the segmentation of plantar foot thermal images with Deep Learning. In: European Signal Processing Conference (EUSIPCO). IEEE; 2019. p. 1–5.	Excluded	10.23919/EUSIPCO.2019.8902691	Missing information	The abstract lacks detailed information about the dataset, results, and evaluation metrics, as the article is not open access and provides limited details.
219	Basiri et al.[2022]	Basiri, Reza, Milos R. Popovic, and Shehroz S. Khan. "Domain-specific deep learning feature extractor for diabetic foot ulcer detection." 2022 IEEE International Conference on Data Mining Workshops (ICDMW). IEEE, 2022.	Excluded	10.1109/ICDMW58026.2022.00041	Missing information. Article with no accuracy measurements for the results.	The abstract lacks detailed information about results, and evaluation metrics, as the article is not open access and provides limited details.
220	Alatrany et al [2022]	Alatrany, Abbas Saad, et al. "Application of deep learning autoencoders as features extractor of diabetic foot ulcer images." International conference on intelligent computing. Cham: Springer International Publishing, 2022.	Excluded	https://doi.org/10.1007/978-3-031-13832-4_11	Missing information	The full article is missing
221	Zhao et al. [2021]	Zhao, Nan, et al. "Construction and verification of an intelligent measurement model for diabetic foot ulcer." Zhong nan da xue xue bao. Yi xue ban= Journal of Central South University. Medical Sciences 46.10 (2021): 1138-1146.	Excluded	https://doi.org/10.11817/j.issn.1672-7347.2021.200938	missing information	the full article is missing
222	Gayatri et al [2023]	Gayatri, Gottumukkala, et al. "Diabetic Foot Ulcer Identification using Machine Learning." 2023 International Conference on Sustainable Computing and Data Communication Systems (ICSCDS). IEEE, 2023.	Excluded	http://doi.org/10.1109/ICSCDS56580.2023.10104696	Missing information	No enough citation
223	Mohanty et al [2021]	Mohanty, Shalok, et al. "Identification of diabetic foot ulcer in images using machine learning." 2021 19th OITS International Conference on Information Technology (OCIT). IEEE, 2021.	Excluded	http://doi.org/10.1109/OCIT53463.2021.00052	Missing information	The full article is missing
224	Chairat et al [2021]	Chairat, Sawrawit, et al. "Non-contact chronic wound analysis using deep learning." 2021 13th Biomedical Engineering International Conference (BMEiCON). IEEE, 2021.	Excluded	10.1109/BMEiCON53485.2021.9745246	Missing information	The full article is missing

## Sheet: Features
Supplementay 3: Sheet "Features" Feature-related extractions
No.	Study	feature selection technique(s)	Features/ features' groups	Most important features
1	Wang L. et al.[2019]	support vector machines	detection and segmentation	Cascaded two-stage SVM segmentation Accurate ulcer area determination
2	Goyal M. et.al. [2017] Conference article	fully convolutional networks (FCNs)	segmentation	Use of fully convolutional networks (FCNs) for segmentation Architecture specifics of the FCN model Dataset used for training and validation Evaluation metrics for segmentation performance Comparisons with other segmentation methods
3	Goyal M. et.al. [2018a]	DFUNet	classification	Use of convolutional neural networks (CNNs) for classification, Architecture of the DFUNet model, Training and validation datasets, Evaluation metrics for classification accuracy , Comparison with existing classification methods.
4	Goyal M. et.al. [2018b]	faster R-CNN with InceptionV2 model	detection and localization	Techniques for real-time detection and localization, Implementation on mobile devices, Implementation on mobile devices, Use of machine learning models, Implementation on mobile devices
5	Goyal M. et.al. [2020]	CNNs, Feature extraction methods, Classification algorithms	Classification	Creation of a specialized dataset for ischemia and infection, Use of image processing techniques, Application of machine learning algorithms Evaluation of model performance, Focus on clinical applicability and accuracy in recognition
6	Cassidy B. et al. [2022] Conference article	Faster R-CNN	detection	Cloud-based deep learning framework, Remote detection capabilities, Use of convolutional neural networks, Integration with mobile devices, Evaluation of accuracy and scalability
7	Thotad PN et. al. [2023]	CNNs	detection	Use of specific deep learning architectures like CNNs, Techniques for image preprocessing and augmentation, Evaluation metrics such as accuracy and F1-score, Comparison with traditional methods, Implementation details for real-time detection.
8	Nag U. et. al. [2021] Conference article	Support Vector Machine (SVM), k-Nearest Neighbor (k-NN), and Decision Trees (DT)	detection	Use of infrared thermography for capturing foot temperature variations, Application of machine learning models for detection, Techniques for feature extraction from thermographic images, Evaluation metrics for model accuracy, Comparisons with other diagnostic methods,
9	Dremin V et. al. [2021]	ML models, ANN	detection	Polarized hyperspectral imaging for capturing skin data Application of machine learning for analyzing images Techniques for feature extraction and classification Evaluation metrics for assessing model performance Insights into detecting skin complications in diabetes
10	Cui C et al. [2019] Conference article	U-Net	segmentation	Used for segmenting diabetic wounds. Architecture Details: Layers and configuration specifics. Training Methods: Dataset preparation and augmentation. Evaluation Metrics: Accuracy, precision, recall. Comparisons: With traditional segmentation methods.
11	Gamage H et. al.[2019]	Mask R-CNN	segmentation	Mask R-CNN: Used for instance-based segmentation. Boundary Detection: Focus on neuropathic ulcers. Model Architecture: Details of layers and configurations. Training Techniques: Dataset usage and augmentation. Evaluation Metrics: Performance in terms of accuracy and precision.
12	Wang C et al. [2020]	MobileNetV2+CCL	segmentation	Deep Convolutional Neural Networks (CNNs): For automatic wound segmentation. Model Architecture: Specific layers and configurations. Training Dataset: Details on data preparation and augmentation. Evaluation Metrics: Accuracy, Dice coefficient, IoU. Comparison: With existing segmentation methods.
13	Rania N et al. [2020] Conference article	DL	segmentation	Semantic Segmentation: For diabetic foot ulcer images. Dealing with Small Datasets: Techniques like data augmentation. Deep Learning Approaches: Use of specific architectures. Evaluation Metrics: Accuracy and Dice coefficient. Optimization Strategies: To improve model performance on limited data.
14	Mun ̃oz P et al. [2020]	Mask R-CNN	segmentation	Mask R-CNN: Used for automatic segmentation. Model Architecture: Details on layers and configurations. Training Techniques: Dataset specifics and augmentation methods. Evaluation Metrics: Accuracy, precision, and recall. Comparison: With other segmentation techniques.
15	Mahbod A et al. [2022] Conference article	U-Net and LinkNet	segmentation	Study Focus: Foot ulcer segmentation. Models Used: Ensemble of convolutional neural networks (CNNs). Method: Automatic segmentation. Outcome: Improved segmentation accuracy.
16	Galdran A et al. [2021a]	Double encoder-decoder network.	segmentation	Architecture: Double encoder-decoder network. Data: Polyp datasets with preprocessing. Training: Dice loss, performance metrics. Results: Improved segmentation accuracy.
17	Chang CW et al. [2022]	U-Net, DeeplabV3, PsPNet, FPN and Mask R-CNN	segmentation	Deep learning with superpixel segmentation. Application: Automatic pressure ulcer diagnosis. Data: Assisted labeling. Outcome: Enhanced diagnostic accuracy.
18	Chitra T et al. [2022]	random forest algorithm (RF)	classification	Random Forest algorithm. Application: Chronic wound tissue classification. Data: Tissue images. Outcome: Accurate classification results.
19	Huang HN et al.[2022]	Fast R-CN,GoogLeNet,SURF	segmentation	Transfer learning, Fast R-CNN. Application: Diabetic foot wound segmentation. Data: Medical images. Outcome: Improved treatment planning.
20	Lan T et al. [2023]	FusionSegNet	segmentation	FusionSegNet. Application: Diabetic foot diagnosis. Features: Global foot and local wound features. Outcome: Improved diagnostic accuracy.
21	Jishnu P et al. [2023]	AFSegGAN	segmentation	AFSegGAN (Conditional GAN). Application: Foot ulcer segmentation. Data: Medical images. Outcome: Automated wound management.
22	Bouallal D et al. [2020] Conference article	U-Net	segmentation	Image segmentation. Application: Diabetic foot diagnosis. Data: Plantar foot thermal images. Outcome: Improved diagnostic accuracy.
23	Bouallal D et al. [2022]	U-Net,(DE-ResUnet)	segmentation	Double Encoder-ResUnet (DE-ResUnet). Application: Diabetic foot thermal image segmentation. Data: Thermal images. Outcome: Enhanced segmentation accuracy.
24	Bougrine A et al. [2022]	(FCN), SegNet, U-Net	segmentation	Segmentation with prior information. Application: Plantar foot thermal images. Data: Thermal images. Outcome: Enhanced segmentation precision.
25	Alshayeji MH et al. [2023]	SVM	segmentation	Study Focus: Early detection of diabetic foot ulcers. Method: Analyzes thermal images. Technique: Uses "bag of features." Goal: Improve early diagnosis and treatment outcomes.
26	Botros FS et al. [2016] Conference article	DenseNet- 201+ a global average pooling (GAP)	classification	Prediction of diabetic foot ulceration. Method: Analyzes spatial and temporal dynamic plantar pressure. Objective: Enhance prediction accuracy for ulceration risk.
27	Gamage C et al. [2019] Conference article	Mask RCNN with bResNet-50 or ResNet-101	classification	Study Focus: Automatic scoring of diabetic foot ulcers. Method: Uses deep CNN for feature extraction. Technique: Includes low-rank matrix factorization.
28	Kasbekar PU et al. [2017]	decision tree (DT)	classification	Data: Likely involved clinical data from Indian diabetic patients. Variables Analyzed: Risk factors such as age, duration of diabetes, blood glucose levels, etc. Outcome: Identification of key predictors for amputation risk. Goal: Improve risk assessment and preventive strategies.
29	Liu Q et al. [2020] Conference article	Faster R-CNN	classification	Study Focus: Classification of diabetic foot conditions. Method: Utilizes Faster R-CNN. Technology:Faster R-CNN. Outcome: Improved accuracy in classifying diabetic foot conditions using Faster R-CNN.
30	Amin J et al.[2020]	CNN and YOLOv2-DFU	classification	Study Focus: Classification and localization of diabetic foot ulcers. Models Used: CNN and YOLOv2-DFU. Method: Integrated design combining classification and localization techniques. Outcome: Enhanced accuracy in detecting and locating foot ulcers.
31	Cassidy B et al.[2021]	Faster R-CNN, YOLOv5, EfficientDet	detection	Study Focus: Diabetic foot ulcer detection. Method: Analysis of DFUC 2020 dataset. Outcome: Improved detection methods.
32	Alzubaidi L et al. [2020]	DFU QUTNet	classification	Study Focus: Diabetic foot ulcer classification. Models Used: DFU QUTNet (deep CNN). Method: Novel deep convolutional neural network. Outcome: Enhanced classification performance.
33	da Costa Oliveira AL et al.[2020] Conference article	Faster R-CNN.	detection	Study Focus: Diabetic foot ulcer detection. Models Used: Faster R-CNN. Method: Detection using Faster R-CNN approach. Outcome: Effective detection strategy.
34	Galdran A et al. [2021b]	CNN, ViT	classification	Study Focus: Diabetic foot ulcer classification. Models Used: Convolutional nets, Vision Transformers. Method: Comparative analysis. Outcome: Evaluation of model performance.
35	Xu Y et al.[2021]	Class Knowledge Banks	classification	Study Focus: Classification of diabetic foot ulcers. Models Used: Class Knowledge Banks. Method: Utilizes class knowledge banks for classification. Outcome: Improved classification accuracy.
36	Das et al.[2022]	DFU SPNet	classification	Study Focus: Diabetic foot ulcer classification. Models Used: DFU SPNet (CNN). Method: Stacked parallel convolution layers. Outcome: Improved classification.
37	Yap MH et al.[2021a] Conference article	. VGG16, ResNet101, InceptionV3, DenseNet121 and EfficientNet	classification	Study Focus: Classification of infection and ischaemia in ulcers. Method: Comprehensive analysis. Outcome: Enhanced understanding of classification.
38	Bloch L et al.[2021]	EfficientNets Ensemble.	classification	Study Focus: Classification of infection and ischaemia. Models Used: EfficientNets Ensemble. Method: Pseudo-labels, synthetic images via pix2pixHD. Outcome: Boosted model performance.
39	Niri R et al.[2021] Conference article	CNNs	classification	Study Focus: Tissue classification of diabetic foot ulcers. Models Used: Fully convolutional neural network. Method: Superpixel-wise approach. Outcome: Effective tissue classification.
40	Al-Garaawi N et al. [2022a]	Mapped binary patterns, CNN	classification	Study Focus: Diabetic foot ulcer classification. Models Used: Mapped binary patterns, CNN. Method: Combination of mapped patterns and CNN. Outcome: Accurate classification.
41	Al-Garaawi N et al. [2022b]	Fusion of hand-crafted and deep features.	classification	Study Focus: Automatic diabetic foot ulcer classification. Models Used: Fusion of hand-crafted and deep features. Method: Feature fusion approach. Outcome: Improved classification results.
42	Hu ̈sers J et al. [2022]	MobileNetV1	classification	Study Focus: Detection of wound maceration in diabetic foot ulcers. Models Used: Transfer learning. Method: Automatic classification using transfer learning. Outcome: Effective maceration detection.
43	Santos E et al. [2022]. Conference article	CNNs, Ensemble Model	classification	Study Focus: Diabetic foot ulcer classification. Models Used: Fine-tuned CNN ensemble. Method: Ensemble of CNNs. Outcome: Improved classification accuracy.
44	Yogapriya J et al. [2022]	CNNs	classification	Study Focus: Detection of infection in diabetic foot ulcers. Models Used: CNN. Method: Automated detection using CNN. Outcome: Accurate infection detection.
45	Das SK et al. [2022a]	DCNNs	classification	Study Focus: Recognition of ischaemia and infection. Models Used: Deep CNN. Method: CNN-based approach. Outcome: Effective recognition.
46	Das SK et al. [2022b]	Fusion of handcrafted and CNN features.	classification	Study Focus: Identification of diabetic foot ulcers. Models Used: Fusion of handcrafted and CNN features. Method: Feature fusion approach. Outcome: Improved identification.
47	Reyes-Lu ́evano J et al. [2023]	DFU VIRNet	classification and detection	Study Focus: Classification and early detection of ulcer risk zones. Models Used: DFU VIRNet (Visible-InfraRed CNN). Method: Novel CNN model. Outcome: Enhanced classification and detection.
48	Nagaraju S et al. [2023]	DL, CNNs	detection and classification	Study Focus: Detection and classification of diabetic foot ulcers. Models Used: Deep learning. Method: Automated deep learning approach. Outcome: Accurate detection and classification.
49	Biswas S et al.[2023]	DFU MultiNet	detection	Study Focus: Diabetic foot ulcer detection. Models Used: DFU MultiNet. Method: Multi-scale feature fusion. Outcome: Improved detection using DFU dataset.
50	Toofanee MSA et al. [2023]	Dfu-siam	classification	Study Focus: Diabetic foot ulcer classification. Models Used: Dfu-siam (deep learning). Method: Novel classification model. Outcome: Effective classification.
51	Das SK et al. [2024]	HCNNet	classification	Study Focus: Identification of ischaemia in foot ulcers. Models Used: HCNNet (hybrid CNN). Method: Hybrid CNN approach. Outcome: Automatic and accurate identification.
52	Fadhel MA et al.[2024]	DL, CNNs	classification	Study Focus: Real-time diabetic foot ulcer classification. Models Used: Deep learning. Method: Utilizes parallel hardware computational tools. Outcome: Efficient real-time classification.
53	Adam M et al.[2018]	support vector machine (SVM)	classification	Study Focus: Characterization of diabetic foot. Models Used: Not specified. Method: Nonlinear features from thermograms. Outcome: Automated characterization.
54	Vardasca R et al. [2018] Conference article	k- Nearest Neighbour	classification	Study Focus: Diabetic foot ulcer classification. Models Used: Not specified. Method: Infrared thermal imaging. Outcome: Improved classification.
55	Vardasca R et al. [2019] Conference article	Artificial Neural Networks (ANN), Support Vector Machines (SVM) and k-Nearest Neighbour (k-NN)	classification	Study Focus: Diabetic foot monitoring. Models Used: AI classifiers. Method: Dynamic thermography. Outcome: Enhanced monitoring.
56	Selle J et al. [2021] Conference article	SVM	classification	Study Focus: Foot thermogram classification. Models Used: Support Vector Machine. Method: Texture feature analysis. Outcome: Effective classification.
57	Padierna LC et al. [2020]	SVM	classification	Study Focus: Peripheral arterial disease classification. Models Used: Machine learning. Method: Infrared thermography. Outcome: Accurate classification.
58	Cruz-Vega I et al. [2020]	DFTNet	classification	Study Focus: Diabetic foot thermogram classification. Models Used: Deep learning. Method: Thermogram analysis. Outcome: Improved classification.
59	Khandakar A et al. [2021]	MobilenetV2	classification	Study Focus: Early detection of diabetic foot. Models Used: Machine learning. Method: Thermogram images. Outcome: Early detection success.
60	Khandakar A et al. [2022a]	They investigated six pre-trained networks (ResNet18, ResNet50, VGG19, DenseNet201, InceptionV3, and MobileNetV2)	classification	Study Focus: Thermogram image classification. Models Used: Machine learning. Method: Thermal Change Index. Outcome: Enhanced classification accuracy.
61	Khandakar A et al. [2022b]	VGG 19 CNN model	classification	Study Focus: Severity classification of diabetic foot complications. Models Used: Machine learning. Method: Thermogram images. Outcome: Novel classification approach.
62	Filipe V et al. [2022]	Logistic Regression, Support Vector Machines and k-Nearest Neighbors	classification	Study Focus: Foot thermogram classification. Models Used: Machine learning. Method: Automatic classification. Outcome: Effective classification.
63	Munadi K et al.[2022]	ShuffleNet and MobileNetV2	detection	Study Focus: Early detection of diabetic foot. Models Used: Deep learning. Method: Decision fusion with thermal images. Outcome: Improved early detection.
64	Anaya-Isaza A et al. [2022]	ResNet50v2	classification	Study Focus: Thermograph classification. Models Used: Deep learning. Method: Fourier transform-based data augmentation. Outcome: Enhanced classification.
65	Khosa I et L.[2023]	CNN Model	classification	Study Focus: Diabetic foot ulcer recognition. Models Used: Multi-level thermographic data. Method: Automatic recognition. Outcome: Successful recognition.
66	Wannous H et al. [2010]	SVM Classifier	classification	Study Focus: Wound-healing assessment. Models Used: Multiview tissue classification. Method: Accurate classification. Outcome: Enhanced wound assessment.
67	Mukherjee R et al. [2014]	Bayesian classification and support vector machine (SVM	classification	Study Focus: Chronic wound assessment. Models Used: Automated tissue classification. Method: Reproducible framework. Outcome: Effective assessment.
68	Babu K et al. [2018]	PSO, Navie Bayes and Hoeffeding tree classifier.	classification	Study Focus: Diabetic foot ulcer tissue detection. Models Used: PSO technique. Method: Efficient classification. Outcome: Improved detection.
69	Godeiro V et al. [2018]	U-Net, Segnet, FCN8 and FCN32,	classification	Study Focus: Chronic wound tissue classification. Models Used: Convolutional networks. Method: Color space reduction. Outcome: Effective classification.
70	Wijesinghe I et al. [2019] Conference paper	DL	classification	Study Focus: Telemedicine for diabetic foot ulcers. Models Used: Deep learning. Method: Smart system management. Outcome: Enhanced management.
71	Maldonado H et al. [2020]	Mask R-CNN	detection	Study Focus: Risk zone detection in diabetic foot. Models Used: Thermographic image processing. Method: Uncontrolled environment detection. Outcome: Successful risk zone detection.
72	Jain A. et al. [2022a]	Scale Invariant Feature Transform (SIFT) and Speeded Up Robust Features (SURF) methods combined with the Bag Of Features (BOF)+SVM	Detection and classification	Study Focus: Diabetic foot thermogram classification. Models Used: Deep learning. Method: Detection and classification. Outcome: Improved classification.
73	Jain A. et al. [2022b] cofererence paper	ProNet, AlexNet , ResNet	classification	Study Focus: Enhanced thermogram classification. Models Used: Deep learning. Method: Enhanced methodology. Outcome: Improved classification.
74	Ohura N et al. [2019]	U-Net,Unet_VGG16,SegNet, LinkNet	detection	Study Focus: Wound detection. Models Used: Convolutional neural networks. Method: AI in wound care. Outcome: Effective wound detection.
75	Hüsers J et al. [2022]	MobileNetV1	classification	Study Focus: Wound maceration detection. Models Used: Transfer learning. Method: Automatic classification. Outcome: Successful detection.
76	Balasenthilkumaran NV et al.[2022]	ML models	detection	Study Focus: Diagnosis of diabetes and ulcer-prone regions. Models Used: Machine learning. Method: Diagnostic techniques comparison. Outcome: Effective detection.
77	Eldin et al. [2025]	ORB + Bag of Features (Hybrid Model)	Detection	Keypoints (ORB), visual words (BOF), histogram features for enhanced accuracy
78	Rathore et al.[2025]	Transfer Learning with CNNs (DFUNet)	Detection	Multi-level visual features, Extracted texture and gradient variations in DFU regions
79	Debnath et al. [2025]	DFU MobileNet	Detection	Insights into diabetic foot detection methods
80	Zhou et al.[2025]	Mask2former, Deeplabv3plus, and Swin-Transformer	huper	Use of advanced hyperspectral imaging for wound analysis
81	Almufadi et al.[2025]	Convolutional layers, Global Average Pooling (GAP), Attention mechanisms (e.g., SE-Blocks, CBAM), Grad-CAM for feature importance	classification	Ulcer texture, color variations (e.g., redness, discoloration), ulcer shape and boundaries, depth and size of ulcers, surrounding tissue inflammation or infection, context from adjacent skin regions.
82	Mahmud et al. [2025]	Grad-CAM (Gradient-weighted Class Activation Mapping), LIME (Local Interpretable Model-agnostic Explanations), Convolutional layers for hierarchical feature extraction.	Detection	lcer region localization via Grad-CAM heatmaps, pixel-level explanations of ulcer patterns using LIME, texture and color variations (e.g., redness, necrosis), ulcer edges and shape, surrounding tissue conditions, and significant regions contributing to model predictions.
83	Pradhana et al. [2025]	CNN, SMOTE-IPF	classification	Temperature variations, hot/cold spots, thermal symmetry, texture differences, localized anomalies.
84	Jiao et al. [2025]	Small-scale feature fusion, convolutional layers	Segmentation	Ulcer edges, texture details, boundary contours, color variations, surrounding tissue structure.
85	Ajay et al. [2025]	Attention mechanisms, Dense connections, Shuffle operations, Global Channel Attention (GCA).	classification	Refined spatio-dimensional features, ulcer texture, boundary details, color variations, and surrounding tissue characteristics.
86	Karthik et al. [2025]	Swin Transformer, Multi-scale attention mechanisms.	classification	Ulcer texture, multi-scale spatial patterns, color variations, boundary details, and surrounding tissue features.
87	Ullah et al. [2025]	Convolutional layers, Efficient feature extraction, ReLU activation	classification	Wound texture, edges, color variations, shape, and surrounding tissue patterns.
88	Reis et al. [2025]	Convolutional layers, fairness evaluation metrics.	classification	Skin tone variations, ulcer texture, color contrasts, boundary details, and surrounding tissue features.
89	Girmaw et al. [2025]	Convolutional layers, depthwise separable convolutions (MobileNetV2).	Detection	Ulcer texture, size, depth, boundary details, color variations, and surrounding skin features.
90	Maurya et al. [2025]	Multiscale feature extraction, CNN-Transformer fusion.	classification	Wound texture, multiscale patterns, color variations, edges, and surrounding tissue details.
91	Fitriah et al. [2025]	MobileNetV2, depthwise separable convolutions.	classification	Wound severity patterns, texture, depth, color variations, edges, and surrounding tissue features.
92	Niri et al. [2025]	U-Net, dual attention mechanism, transfer learning.	Segmentation	Wound boundaries, texture, color variations, ulcer shape, and surrounding tissue details.
93	Sarmun et al. [2024]	Model ensemble, convolutional layers, attention mechanisms.	Detection	Ulcer localization, boundary details, texture, color variations, and surrounding skin features.
94	Sendilraj et al [2024]	Deep learning, convolutional layers, attention mechanisms.	Detection	Ulcer texture, size, boundary details, color variations, and progression over time.
95	Biswas et al. [2024]	Multi-scale feature fusion, explainable AI (XAI) techniques.	Detection	Ulcer texture, boundary details, color variations, multi-scale patterns, and surrounding tissue features.
96	Bansal et al. [2024]	Multivariate feature analysis, machine learning classifiers (e.g., SVM, k-NN, Decision Trees).	classification	Ulcer size, shape, texture, color variations, infection signs, and surrounding tissue characteristics.
97	Karthik et al. [2024]	Dense connections, ShuffleNet operations, Global Channel Attention (GCA).	classification	Refined spatio-dimensional features, ulcer texture, color variations, boundary details, and surrounding tissue patterns.
98	El-Kady et al. [2024]	ResNet for feature extraction, GAN for data augmentation and refinement.	Detection	Ulcer texture, edges, color variations, shape, and surrounding tissue details.
99	Azeem et al. [2024]	Single Shot Detector (SSD), YOLO (You Only Look Once).	Detection	Ulcer localization, boundary details, texture, color variations, and size.
100	Verma et al.[2024]	Smart image processing, deep learning network.	Detection	Early-stage ulcer patterns, texture, color variations, edges, and surrounding tissue abnormalities.
101	Busaranuvong et al. [2024]	Guided conditional diffusion, deep learning classifier.	Detection	Signs of infection (e.g., redness, swelling), ulcer texture, boundary irregularities, color variations, and surrounding tissue conditions.
102	Patel et al. [2024]	Integrated image analysis, location-based feature extraction, deep learning.	classification	Wound location, texture, size, shape, color variations, and surrounding tissue context.

## Sheet: QUADAS-2
	Supplementary 4: QUADAS-2 Quality Assessment Analysis
	Bias						Applicability
No	Ref.	PATIENT SELECTION	INDEX TEST	REFERENCE STANDARD	FLOW AND TIMING		PATIENT SELECTION	INDEX TEST	REFERENCE STANDARD
1	Adam M et al.[2018]	High	Low	N/A	Low		High	Low	N/A
2	Alzubaidi L et al. [2020]	N/A	Low	Low	Low		N/A	Low	Low
3	Babu K et al. [2018]	Unclear	Low	N/A	N/A		Unclear	Low	N/A		Bias
4	Botros FS et al. [2016]	N/A	Low	Low	Low		N/A	Low	Low		Low	62	86	89	91
5	Cui C et al. [2019]	Low	Low	N/A	Low		Low	Low	N/A		High	3	12	1	6
6	Gamage H et. al.[2019]	Low	Low	N/A	Low		Unclear	Low	N/A		Unclear	22	2	2	3
7	Godeiro V et al. [2018]	Unclear	Low	N/A	High		Unclear	Low	N/A		N/A	15	2	10	2
8	Goyal M. et.al. [2017]	Low	Low	Low	Low		Low	Low	N/A		Total	102	102	102	102
9	Goyal M. et.al. [2020]	Low	Low	Low	N/A		Low	Low	Low		App
10	Goyal M. et.al. [2018b]	N/A	Low	Low	Low		N/A	Low	Low		Low	65	88	84
11	Goyal M. et.al. [2018a]	Low	Unclear	Low	High		Low	Low	Low		High	3	0	1
12	Kasbekar PU et al. [2017]	Low	Low	Low	Low		Low	Low	Low		Unclear	20	11	6
13	Maldonado H et al. [2020]	Low	Low	N/A	Low		Unclear	Low	N/A		N/A	14	3	11
14	Mukherjee R et al. [2014]	Low	Low	Low	Low		Low	Low	Low		Total	102	102	102
15	Ohura N et al. [2019]	N/A	Low	N/A	Low		N/A	Low	N/A
16	Vardasca R et al. [2018]	Unclear	Low	Low	Low		Low	Low	Low
17	Vardasca R et al. [2019]	Low	Low	N/A	Low		Low	Low	N/A
18	Wang L. et al.[2019]	Unclear	Low	Low	Low		Unclear	Low	Low
19	Wijesinghe I et al. [2019]	Unclear	Low	Low	Low		Low	Low	Low
20	Mun ̃oz P et al. [2020]	High	Low	N/A	Low		High	Low	N/A
21	Cassidy B. et al. [2022]	Unclear	Unclear	High	Low		Low	Unclear	High
22	Galdran A et al. [2021a]	N/A	Low	Low	Low		N/A	Low	Low
23	Nag U. et. al. [2021]	Unclear	Low	Low	High		Low	Low	Low
24	Dremin V et. al. [2021]	N/A	Low	Low	Unclear		N/A	Low	Low
25	Gamage C et al. [2019]	Unclear	Low	Low	Low		Unclear	Low	Low
26	Bloch L et al.[2021]	Low	Low	Low	Low		Low	Low	Low
27	Wang C et al. [2020]	Low	Low	Low	Low		Low	Low	Low
28	Rania N et al. [2020]	N/A	Unclear	Low	Low		N/A	Unclear	Low
29	Mahbod A et al. [2022]	Low	Low	Low	Low		Low	Low	Low
30	Huang HN et al.[2022]	Low	Unclear	Low	Low		Low	Unclear	Low
31	Galdran A et al. [2021b]	Low	Low	Low	Low		Low	Low	Low
32	Bouallal D et al. [2020]	Unclear	Unclear	Low	Low		Unclear	Unclear	Low
33	Bouallal D et al. [2022]	Unclear	Low	Low	High		Unclear	Unclear	Unclear
34	Bougrine A et al. [2022]	Low	Low	Low	Low		Low	Low	Low
35	Jain A. et al. [2022a]	Unclear	Low	Low	Low		Unclear	Low	Low
36	Alshayeji MH et al. [2023]	Unclear	Low	Low	Low		Unclear	Low	Low
37	Amin J et al.[2020]	Low	Low	Low	Low		Low	Low	Low
38	Cassidy B et al.[2021]	Low	Low	Low	Low		Low	Low	Low
39	da Costa Oliveira AL et al.[2020]	N/A	Low	Low	Low		N/A	Low	Low
40	Xu Y et al.[2021]	Low	Low	Low	Low		Low	Low	Low
41	Das et al.[2022]	Low	Low	Low	Low		Low	Low	Low
42	Yap MH et al.[2021a]	Low	Low	Low	Low		Unclear	Low	Unclear
43	Liu Q et al. [2020]	N/A	Low	Low	Low		N/A	Low	Low
44	Al-Garaawi N et al. [2022a]	Low	Low	Low	Low		Low	Low	Low
45	Niri R et al.[2021]	N/A	Low	Low	Low		N/A	Low	Low
46	Al-Garaawi N et al. [2022b]	Low	Low	Low	Low		Low	Low	Low
47	Hu ̈sers J et al. [2022]	Low	Low	Low	Low		Low	Low	Low
48	Yogapriya J et al. [2022]	Low	Low	Low	Low		Low	Low	Low
49	Lan T et al. [2023]	N/A	Low	Low	Low		Low	Low	Low
50	Santos E et al. [2022].	Unclear	Unclear	Unclear	Unclear		Unclear	Unclear	Unclear
51	Cruz-Vega I et al. [2020]	Low	Low	Low	Low		Low	Low	Low
52	Padierna LC et al. [2020]	Unclear	Unclear	Low	Low		Unclear	Unclear	Low
53	Selle J et al. [2021]	Unclear	Unclear	Low	Low		Unclear	Unclear	Low
54	Khandakar A et al. [2021]	Low	Low	Low	Low		Low	Low	Low
55	Khandakar A et al. [2022b]	Low	Low	Low	Low		Low	Low	Low
56	Khandakar A et al. [2022a]	Low	Low	Low	Low		Low	Low	Low
57	Filipe V et al. [2022]	Low	Low	Low	Low		Low	Low	Low
58	Munadi K et al.[2022]	Low	Low	Low	Low		Low	Low	Low
59	Anaya-Isaza A et al. [2022]	Low	Low	Low	Low		Low	Low	Low
60	Balasenthilkumaran NV et al.[2022]	Unclear	Unclear	Unclear	Unclear		Unclear	Unclear	Unclear
61	Wannous H et al. [2010]	N/A	Low	Low	Low		N/A	Low	Low
62	Chang CW et al. [2022]	N/A	Low	Low	Low		N/A	Low	Low
63	Chitra T et al. [2022]	Low	Low	Low	Low		Low	Low	Low
64	Das SK et al. [2022a]	N/A	Low	Low	Low		N/A	Low	Low
65	Das SK et al. [2022b]	Low	Low	Low	Low		Low	Low	Low
66	Reyes-Lu ́evano J et al. [2023]	Low	Low	Low	Low		Low	Low	Low
67	Nagaraju S et al. [2023]	Unclear	Low	Low	High		Unclear	Unclear	Unclear
68	Biswas S et al.[2023]	High	High	N/A	Low		High	Low	N/A
69	Toofanee MSA et al. [2023]	Low	Low	Low	Low		Low	Low	Low
70	Das SK et al. [2024]	Low	Low	Low	Low		Low	Low	Low
71	Khosa I et L.[2023]	N/A	Low	Low	Low		N/A	Low	Low
72	Thotad PN et. al. [2023]	Unclear	Low	Low	High		Unclear	Unclear	Unclear
73	Lan T et al. [2023]	Low	N/A	Low	Low		Low	Low	Low
74	Jishnu P et al. [2023]	Low	Unclear	Low	Low		Low	Low	Low
75	Fadhel MA et al.[2024]	Low	N/A	Low	Low		Low	Low	Low
76	Jain A. et al. [2022b]	Low	Unclear	Low	Low		Low	Low	Low
77	Eldin et al. [2025]	Unclear	Low	Low	Low		Low	Low	Low
78	Rathore et al.[2025]	Low	Low	Low	Low		Low	N/A	Low
79	Debnath et al. [2025]	Low	Low	Low	Low		Low	Low	Low
80	Zhou et al.[2025]	Low	Low	Low	Low		Low	Low	Low
81	Almufadi et al.[2025]	Unclear	High	Low	Low		Unclear	Low	Low
82	Mahmud et al. [2025]	Low	Low	Low	Low		Low	Low	Low
83	Pradhana et al. [2025]	Low	Low	Low	Low		Low	Low	Low
84	Jiao et al. [2025]	Low	Low	Low	Low		Low	Low	Low
85	Ajay et al. [2025]	Low	Low	Low	Low		Low	Low	Low
86	Karthik et al. [2025]	Low	Low	Low	Low		Low	N/A	Low
87	Ullah et al. [2025]	Low	Low	Low	Low		Low	Low	Low
88	Reis et al. [2025]	Low	Low	Low	Low		Low	Low	Low
89	Girmaw et al. [2025]	Low	High	Low	Low		Low	Low	Low
90	Maurya et al. [2025]	Low	Low	Low	Low		Low	Low	Low
91	Fitriah et al. [2025]	Unclear	Low	Low	Low		Unclear	Low	Low
92	Niri et al. [2025]	Low	Low	Low	Low		Low	Low	Low
93	Sarmun et al. [2024]	Low	Low	Low	Low		Low	Low	Low
94	Sendilraj et al [2024]	Unclear	Low	Low	Low		Unclear	Low	Low
95	Biswas et al. [2024]	Low	Low	Low	Low		Low	Low	Low
96	Bansal et al. [2024]	Low	Low	Low	Low		Low	Low	Low
97	Karthik et al. [2024]	Low	Low	Low	Low		Low	Low	Low
98	El-Kady et al. [2024]	Low	Low	Low	Low		Low	Low	Low
99	Azeem et al. [2024]	Low	Low	Low	Low		Low	N/A	Low
100	Verma et al.[2024]	Low	Low	Low	Low		Low	Low	Low
101	Busaranuvong et al. [2024]	Low	Low	Low	Low		Low	Low	Low
102	Patel et al. [2024]	Low	Low	Low	Low		Low	Low	Low

## Sheet: GRADE
	Supplementary 5: Quality assessment using GRADE
No	Study	Study Limitations	Consistency	Directness	Precision	Overall Certainty
1	Adam M et al. [2018]	High	Consistent	Indirect	Precise	Low
2	Alzubaidi L et al. [2020]	Low	Consistent	Direct	Precise	High
3	Babu K et al. [2018]	Unclear	Consistent	Indirect	Imprecise	Moderate
4	Botros FS et al. [2016]	Low	Consistent	Direct	Precise	High
5	Cui C et al. [2019]	Low	Consistent	Direct	Precise	High
6	Gamage H et al. [2019]	Low	Consistent	Indirect	Precise	Moderate
7	Godeiro V et al. [2018]	Unclear	Consistent	Indirect	Imprecise	Low
8	Goyal M et al. [2017]	Low	Consistent	Direct	Precise	High		Summary of Findings Table
9	Goyal M et al. [2020]	Low	Consistent	Direct	Precise	High
10	Goyal M et al. [2018b]	Low	Consistent	Direct	Precise	High		Domain	Evaluation
11	Goyal M. et.al. [2018a]	Low	Low	Low	High	Moderate		Overall Limitations	Moderate: Majority of studies have low to moderate limitations, but some are high.
12	Kasbekar PU et al. [2017]	Low	Low	Low	Low	Low		Overall Consistency	Consistent: Most studies report consistent results across the board.
13	Maldonado H et al. [2020]	Low	Unclear	Unclear	Low	Low		Overall Directness	Direct: Many studies are directly applicable, but some are indirect.
14	Mukherjee R et al. [2014]	Low	Low	Low	Low	Moderate		Overall Precision	Variable: Precision varies; some studies are precise while others are imprecise.
15	Ohura N et al. [2029]	N/A	N/A	N/A	N/A	N/A		Overall Certainty	Moderate: Majority of studies have low to moderate limitations, but some are high.
16	Vardasca R et al. [2018]	Unclear	Low	Low	Low	Low
17	Vardasca R et al. [2019]	Low	Low	Low	Low	Moderate
18	Wang L. et al. [2019]	Unclear	Low	Low	Low	Low
19	Wijesinghe I et al. [2019]	Unclear	Low	Low	Low	Low
20	Mun ̃oz P et al. [2020]	High	Low	Low	Low	Low
21	Cassidy B. et al. [2022]	Unclear	Unclear	Low	Low	Low
22	Galdran A et al. [2021a]	N/A	N/A	N/A	N/A	N/A
23	Nag U. et. al. [2021]	Unclear	Low	Low	High	Moderate
24	Dremin V et. al. [2021]	N/A	N/A	N/A	N/A	N/A
25	Gamage C et al. [2019]	Unclear	Low	Low	Low	Low
26	Bloch L et al.[2021]	Low	Low	Low	Low	Moderate
27	Wang C et al. [2020]	Low	Low	Low	Low	Moderate
28	Rania N et al. [2020]	N/A	Unclear	Low	Low	Low
29	Mahbod A et al. [2022]	Low	Low	Low	Low	Moderate
30	Huang HN et al.[2022]	Low	Unclear	Low	Low	Low
31	Galdran A et al. [2021b]	Low	Low	Low	Low	Moderate
32	Bouallal D et al. [2020]	Unclear	Unclear	Low	Low	Low
33	Bouallal D et al. [2022]	Unclear	Low	Low	High	Low
34	Bougrine A et al. [2022]	Low	Low	Low	Low	Moderate
35	Jain A. et al. [2022a]	Unclear	Low	Low	Low	Low
36	Alshayeji MH et al. [2023]	Unclear	Low	Low	Low	Low
37	Amin J et al.[2020]	Low	Low	Low	Low	Moderate
38	Cassidy B et al.[2021]	Low	Low	Low	Low	Moderate
39	da Costa Oliveira AL et al.[2020]	N/A	Low	Low	Low	N/A
40	Xu Y et al.[2021]	Low	Low	Low	Low	Moderate
41	Das et al.[2022]	Low	Low	Low	Low	Moderate
42	Yap MH et al.[2021a]	Low	Low	Low	Low	Low
43	Liu Q et al. [2020]	N/A	Low	Low	Low	Low
44	Al-Garaawi N et al. [2022a]	Low	Low	Low	Low	Moderate
45	Niri R et al. [2021]	N/A	Low	Low	Low	Low
46	Al-Garaawi N et al. [2022b]	Low	Low	Low	Low	Moderate
47	Hu ̈sers J et al. [2022]	Low	Low	Low	Low	Moderate
48	Yogapriya J et al. [2022]	Low	Low	Low	Low	Moderate
49	Lan T et al. [2023]	N/A	Low	Low	Low	Low
50	Santos E et al. [2022]	Unclear	Unclear	Unclear	Unclear	Low
51	Cruz-Vega I et al. [2020]	Low	Low	Low	Low	Moderate
52	Padierna LC et al. [2020]	Unclear	Unclear	Low	Low	Low
53	Selle J et al. [2021]	Unclear	Unclear	Low	Low	Low
54	Khandakar A et al. [2021]	Low	Low	Low	Low	Moderate
55	Khandakar A et al. [2022b]	Low	Low	Low	Low	Moderate
56	Khandakar A et al. [2022a]	Low	Low	Low	Low	Moderate
57	Filipe V et al. [2022]	Low	Low	Low	Low	Moderate
58	Munadi K et al. [2022]	Low	Low	Low	Low	Moderate
59	Anaya-Isaza A et al. [2022]	Low	Low	Low	Low	Moderate
60	Balasenthilkumaran NV et al. [2022]	Unclear	Unclear	Unclear	Unclear	Low
61	Wannous H et al. [2010]	N/A	Low	Low	Low	Low
62	Chang CW et al. [2022]	N/A	Low	Low	Low	Low
63	Chitra T et al. [2022]	Low	Low	Low	Low	Moderate
64	Das SK et al. [2022a]	N/A	Low	Low	Low	Low
65	Das SK et al. [2022b]	Low	Low	Low	Low	Moderate
66	Reyes-Lu ́evano J et al. [2023]	Low	Low	Low	Low	Moderate
67	Nagaraju S et al. [2023]	Unclear	Low	Low	High	Low
68	Biswas S et al. [2023]	High	High	N/A	Low	Low
69	Toofanee MSA et al. [2023]	Low	Low	Low	Low	Moderate
70	Das SK et al. [2024]	Low	Low	Low	Low	Moderate
71	Khosa I et al. [2023]	N/A	Low	Low	Low	Low
72	Thotad PN et al. [2023]	Unclear	Low	Low	High	Low
73	Lan T et al. [2023]	Low	N/A	Low	Low	Moderate
74	Jishnu P et al. [2023]	Low	Unclear	Low	Low	Moderate
75	Fadhel MA et al. [2024]	Low	N/A	Low	Low	Moderate
76	Jain A. et al. [2022b]	Low	Unclear	Low	Low	Moderate
77	Eldin et al. [2025]	Moderate	Consistent	Direct	High	Moderate
78	Rathore et al.[2025]	Moderate	Consistent	Direct	High	Moderate
79	Debnath et al. [2025]	Low	Consistent	Direct	High	High
80	Zhou et al.[2025]	Moderate	Consistent	Indirect	High	Moderate
81	Almufadi et al.[2025]	Low	Consistent	Direct	High	High
82	Mahmud et al. [2025]	Low	Consistent	Direct	High	High
83	Pradhana et al. [2025]	Moderate	Consistent	Direct	High	Moderate
84	Jiao et al. [2025]	Low	Consistent	Direct	High	High
85	Ajay et al. [2025]	Low	Consistent	Direct	High	High
86	Karthik et al. [2025]	Low	Consistent	Direct	High	High
87	Ullah et al. [2025]	Low	Consistent	Direct	High	High
88	Reis et al. [2025]	Low	Consistent	Direct	High	High
89	Girmaw et al. [2025]	Low	Consistent	Direct	High	High
90	Maurya et al. [2025]	Moderate	Consistent	Direct	Moderate	Moderate
91	Fitriah et al. [2025]	Moderate	Consistent	Direct	Moderate	Moderate
92	Niri et al. [2025]	Low	Consistent	Direct	High	High
93	Sarmun et al. [2024]	Low	Consistent	Direct	High	High
94	Sendilraj et al [2024]	Moderate	Consistent	Direct	Moderate	Moderate
95	Biswas et al. [2024]	Low	Consistent	Direct	High	High
96	Bansal et al. [2024]	Low	Consistent	Direct	High	High
97	Karthik et al. [2024]	Low	Consistent	Direct	High	High
98	El-Kady et al. [2024]	Low	Consistent	Direct	High	High
99	Azeem et al. [2024]	Low	Consistent	Direct	High	High
100	Verma et al.[2024]	Low	Consistent	Direct	High	High
101	Busaranuvong et al. [2024]	Moderate	Consistent	Direct	Moderate	Moderate
102	Patel et al. [2024]	Low	Consistent	Direct	High	High
